# Supplementary material for: 4-Bromo-2-[({2-[(2-hy­droxy­eth­yl)amino]­eth­yl}imino)­meth­yl]phenol
Source: IUCrdata. 2021 Apr 9;6(Pt 4):x210335. doi: 10.1107/S2414314621003357 (PMC9462328; doi:10.1107/S2414314621003357)
Supplement: Supplementary file 1 [file x-06-x210335-sup1.cif]

##############################################################################
#                                                                            #
# This CIF contains the data for a data article accepted for                 #
# publication in IUCrData. It conforms to the requirements of                #
# Notes for Authors for IUCrData, and has been                               #
# peer reviewed under the auspices of IUCrData.                              #
#                                                                            #
# Full details of the Crystallographic Information File format               #
# are given in the paper "The Crystallographic Information File (CIF):       #
# a New Standard Archive File for Crystallography" by S. R. Hall, F. H.      #
# Allen and I. D. Brown [Acta Cryst. (1991), A47, 655-685].                  #
#                                                                            #
# The current version of the core CIF dictionary is obtainable from          #
# ftp://ftp.iucr.org/pub/cif_core.dic.                                       #
#                                                                            #
# Software is freely available for graphical display of the structure(s)     #
# in this CIF. For information consult the CIF software page                 #
# http://www.iucr.org/resources/cif/software.                                #
#                                                                            #
# This file may be used for bona fide research purposes within the           #
# scientific community so long as proper attribution is given to the data    # 
# article from which it was obtained.                                        #
#                                                                            #
##############################################################################
data_global
_audit_creation_method     'Jana2006 Version : 24/09/2015'
_journal_date_recd_electronic     2021-03-23
_journal_date_accepted     2021-03-29
_journal_name_full     'IUCrData'
_journal_year     2021
_journal_volume     6
_journal_issue      4
_journal_page_first     0
_journal_page_last     0
_journal_paper_category     HO
_journal_paper_doi     10.1107/S2414314621003357
_journal_coeditor_code     BT4109
_publ_contact_author_name     'Erika Samo\<lov\'a'
_publ_contact_author_address
;
Institute of Physics AS CR, v.v.i.,
Na Slovance 2
182 21 Prague 8
Czech Republic
;
_publ_contact_author_email     'samolova@fzu.cz'
_publ_contact_author_fax     ?
_publ_contact_author_phone     ?
_publ_section_title
;
4-Bromo-2-[({2-[(2-hydroxyethyl)amino]ethyl}imino)methyl]phenol
;
_publ_section_title_footnote     .
loop_
    _publ_author_name
    _publ_author_footnote
    _publ_author_address
    'Samo\<lov\'a, Erika' .
;
Institute of Physics AS CR, v.v.i.,
Na Slovance 2
182 21 Prague 8
Czech Republic
;
    'Dehno Khalaji, Aliakbar' .
;
Department of Chemistry, Faculty of Science, Golestan University, Gorgan,
Iran
;
    'Eigner, V\'aclav' .
;
Institute of Physics AS CR, v.v.i.,
Na Slovance 2
182 21 Prague 8
Czech Republic
;
_publ_section_synopsis
;
The synthesis and crystal structure of a new Schiff base, namely,
4-bromo-2-[({2-[(2-hydroxyethyl)amino]ethyl}imino)methyl]phenol, is reported.
;
data_I
_database_code_depnum_ccdc_archive 'CCDC 2074082'
_chemical_name_systematic
;
4-Bromo-2-[({2-[(2-hydroxyethyl)amino]ethyl}imino)methyl]phenol
;
_chemical_name_common     ?
_chemical_formula_moiety     'C11 H15 Br1 N2 O2'
_chemical_formula_sum     'C11 H15 Br N2 O2'
_chemical_formula_structural     ?
_chemical_formula_analytical     ?
_chemical_formula_iupac     'C11 H15 Br1 N2 O2'
_chemical_formula_weight     287.2
_chemical_melting_point     ?
_chemical_compound_source     ?
_chemical_absolute_configuration     ?
_symmetry_cell_setting     monoclinic
_symmetry_space_group_name_H-M     'P 1 21 1'
_symmetry_space_group_name_Hall     'P 2yb'
loop_
    _space_group_symop_id
    _space_group_symop_operation_xyz
    1 x,y,z
    2 -x,y+1/2,-z
_cell_length_a     6.0518(2)
_cell_length_b     27.7837(7)
_cell_length_c     6.9028(2)
_cell_angle_alpha     90
_cell_angle_beta     90.497(2)
_cell_angle_gamma     90
_cell_volume     1160.60(6)
_cell_formula_units_Z     4
_cell_measurement_reflns_used     5986
_cell_measurement_theta_min     6.35
_cell_measurement_theta_max     75.39
_cell_measurement_temperature     94.98(10)
_cell_special_details     ?
loop_
    _twin_individual_id
    _twin_individual_mass_fraction_refined
    _twin_individual_twin_matrix_11
    _twin_individual_twin_matrix_12
    _twin_individual_twin_matrix_13
    _twin_individual_twin_matrix_21
    _twin_individual_twin_matrix_22
    _twin_individual_twin_matrix_23
    _twin_individual_twin_matrix_31
    _twin_individual_twin_matrix_32
    _twin_individual_twin_matrix_33
    1 1.03(3) 1 0 0 0 1 0 0 0 1
    2 -0.03(3) -1 0 0 0 -1 0 0 0 -1
_exptl_crystal_description     'platelet'
_exptl_crystal_colour     'colourless'
_exptl_crystal_size_max     0.38
_exptl_crystal_size_mid     0.246
_exptl_crystal_size_min     0.044
_exptl_crystal_size_rad     ?
_exptl_crystal_density_diffrn     1.6434
_exptl_crystal_density_meas     ?
_exptl_crystal_density_method     ?
_exptl_crystal_F_000     584
loop_
    _exptl_crystal_face_index_h
    _exptl_crystal_face_index_k
    _exptl_crystal_face_index_l
    _exptl_crystal_face_perp_dist
    ? ? ? ?
_exptl_absorpt_coefficient_mu     4.741
_exptl_absorpt_correction_type     analytical
_exptl_absorpt_process_details
;
(CrysAlisPro; Rigaku OD, 2015)
;
_exptl_absorpt_correction_T_min     0.34
_exptl_absorpt_correction_T_max     0.816
_exptl_special_details     ?
_diffrn_ambient_temperature     94.98
_diffrn_source     'micro-focus sealed X-ray tube'
_diffrn_source_power     ?
_diffrn_source_voltage     ?
_diffrn_source_current     ?
_diffrn_radiation_type     'Cu K\a'
_diffrn_radiation_wavelength     1.54184
_diffrn_radiation_source     'X-ray tube'
_diffrn_radiation_monochromator     'mirror'
_diffrn_measurement_device_type
                'Rigaku Oxford Diffraction SuperNova, Dual, Cu at zero, AtlasS2'
_diffrn_measurement_device     'four-circle diffractometer'
_diffrn_measurement_method     '\w scans'
_diffrn_detector     'CCD plate'
_diffrn_measurement_specimen_support     ?
_diffrn_detector_area_resol_mean     5.2027
_diffrn_reflns_number     8118
_diffrn_reflns_av_R_equivalents     0.0207
_diffrn_reflns_av_unetI/netI     0.028
_diffrn_reflns_theta_min     6.37
_diffrn_reflns_theta_max     75.51
_diffrn_reflns_theta_full     75.51
_diffrn_measured_fraction_theta_max     0.98
_diffrn_measured_fraction_theta_full     0.98
_diffrn_reflns_limit_h_min     -7
_diffrn_reflns_limit_h_max     7
_diffrn_reflns_limit_k_min     -34
_diffrn_reflns_limit_k_max     34
_diffrn_reflns_limit_l_min     -7
_diffrn_reflns_limit_l_max     8
_diffrn_reflns_reduction_process     ?
_diffrn_standards_number     ?
_diffrn_standards_interval_count     ?
_diffrn_standards_interval_time     ?
_diffrn_standards_decay_%     ?
loop_
    _diffrn_standard_refln_index_h
    _diffrn_standard_refln_index_k
    _diffrn_standard_refln_index_l
    ? ? ?
_diffrn_radiation_probe     x-ray
loop_
    _refln_index_h
    _refln_index_k
    _refln_index_l
    _refln_observed_status
    _refln_F_squared_meas
    _refln_F_squared_calc
    _refln_F_squared_sigma
    1 0 0 o 13.64 10.16 1.32
    2 0 0 o 1556.78 1286.89 29.53
    3 0 0 o 21.96 20.08 2.47
    4 0 0 o 218.66 177.06 12.19
    5 0 0 o 45.83 41.37 6.03
    6 0 0 o 1500.96 1461.37 55.84
    7 0 0 o 7.83 11.34 2.47
    1 1 0 o 5.25 5.17 0.70
    1 -1 0 o 7.54 4.81 1.09
    2 1 0 o 18281.10 18976.80 245.18
    2 -1 0 o 17551.60 17833.00 291.88
    3 1 0 o 17.60 20.44 2.20
    3 -1 0 o 20.56 18.69 5.17
    4 1 0 o 5012.71 4888.95 94.89
    4 -1 0 o 5414.25 5155.36 102.36
    5 1 0 < 4.82 2.45 3.46
    5 -1 0 < -0.36 1.82 3.21
    6 1 0 o 635.87 605.05 32.33
    6 -1 0 o 686.27 667.92 33.32
    7 1 0 < 1.45 4.81 2.13
    7 -1 0 < 5.27 5.37 2.39
    1 2 0 o 9.91 6.74 1.16
    1 -2 0 o 8.25 6.36 1.83
    2 2 0 o 8106.89 8107.29 112.47
    2 -2 0 o 7724.73 7603.82 188.93
    3 2 0 o 5.91 2.15 1.59
    3 -2 0 < 4.06 2.10 4.10
    4 2 0 o 281.42 264.70 14.58
    4 -2 0 o 213.26 218.76 11.76
    5 2 0 o 53.60 45.01 8.94
    5 -2 0 o 48.12 48.27 5.27
    6 2 0 o 4260.04 4288.24 123.04
    6 -2 0 o 4082.37 3994.51 116.87
    7 2 0 o 31.16 36.45 6.33
    7 -2 0 o 21.47 31.98 3.56
    1 3 0 < 1.84 0.68 0.98
    1 -3 0 < 2.51 1.00 1.48
    2 3 0 o 3738.60 3796.08 54.52
    2 -3 0 o 4236.64 4122.26 109.12
    3 3 0 o 5.63 5.65 1.62
    3 -3 0 < 7.51 6.46 3.90
    4 3 0 o 4983.87 5143.28 125.84
    4 -3 0 o 5625.39 5357.96 106.35
    5 3 0 < 5.76 3.36 4.18
    5 -3 0 < 3.69 2.13 3.09
    6 3 0 o 290.72 272.37 15.37
    6 -3 0 o 316.62 303.51 21.05
    7 3 0 < 11.45 9.51 4.08
    7 -3 0 < 5.06 8.45 2.42
    0 4 0 o 630.34 529.51 20.13
    0 -4 0 o 704.70 710.87 19.70
    1 4 0 o 17.59 18.09 2.25
    1 -4 0 o 22.72 18.34 3.11
    2 4 0 o 9251.05 9239.62 155.53
    2 -4 0 o 9978.97 9509.22 241.75
    3 4 0 o 22.56 24.86 2.68
    3 -4 0 o 30.02 26.40 6.27
    4 4 0 o 1458.82 1379.86 44.08
    4 -4 0 o 1583.95 1354.32 61.15
    5 4 0 < 12.01 6.83 4.22
    5 -4 0 o 10.38 6.63 3.36
    6 4 0 o 1566.69 1545.13 41.62
    6 -4 0 o 1541.76 1492.75 54.82
    7 4 0 o 16.53 17.24 4.80
    7 -4 0 o 19.96 19.49 3.40
    1 5 0 o 62.38 63.07 4.32
    1 -5 0 o 69.33 60.68 5.31
    2 5 0 o 7247.85 7791.57 123.54
    2 -5 0 o 7604.63 7667.33 188.04
    3 5 0 o 14.59 12.87 2.33
    3 -5 0 o 21.28 12.28 6.03
    4 5 0 o 4744.20 4778.29 120.74
    4 -5 0 o 5821.02 5072.07 163.99
    5 5 0 o 70.98 73.16 7.55
    5 -5 0 o 74.16 70.03 6.54
    6 5 0 o 426.98 433.56 18.77
    6 -5 0 o 359.19 359.23 21.73
    7 5 0 o 26.30 26.82 5.83
    7 -5 0 o 21.17 29.35 3.49
    0 6 0 o 8252.83 8353.53 198.74
    0 -6 0 o 8055.38 7448.09 190.33
    1 6 0 o 7.78 1.08 2.21
    1 -6 0 < 0.83 1.35 1.81
    2 6 0 o 1806.95 1921.38 35.38
    2 -6 0 o 2372.73 2271.68 67.84
    3 6 0 o 8.20 11.43 1.98
    3 -6 0 o 17.67 9.88 5.60
    4 6 0 o 1185.17 1231.97 38.25
    4 -6 0 o 1258.71 1262.62 53.15
    5 6 0 o 55.86 61.11 6.82
    5 -6 0 o 67.67 57.60 6.22
    6 6 0 o 2881.78 2969.47 51.94
    6 -6 0 o 3178.84 2926.54 92.68
    7 6 0 < 11.46 18.09 3.88
    7 -6 0 o 20.77 19.57 3.29
    1 7 0 o 45.17 45.15 4.48
    1 -7 0 o 47.46 47.73 5.12
    2 7 0 o 6849.82 7401.73 166.10
    2 -7 0 o 7855.54 7532.15 195.40
    3 7 0 < 3.88 5.36 1.79
    3 -7 0 < 4.50 4.63 3.70
    4 7 0 o 1717.89 1863.67 51.60
    4 -7 0 o 2013.16 1986.24 73.72
    5 7 0 o 13.90 12.98 3.34
    5 -7 0 o 18.06 14.69 3.88
    6 7 0 o 332.01 315.20 12.96
    6 -7 0 o 425.13 363.55 17.80
    7 7 0 o 25.99 18.62 5.55
    7 -7 0 o 15.27 17.04 3.01
    0 8 0 o 8980.50 9656.51 218.99
    0 -8 0 o 10493.80 9287.29 175.47
    1 8 0 o 41.46 41.96 4.72
    1 -8 0 o 46.74 41.36 5.35
    2 8 0 o 2219.43 2458.59 60.58
    2 -8 0 o 2904.85 2726.49 82.11
    3 8 0 o 86.84 90.39 5.55
    3 -8 0 o 99.36 89.50 11.58
    4 8 0 o 39.53 41.32 5.68
    4 -8 0 o 60.51 76.45 11.04
    5 8 0 o 18.84 18.14 3.74
    5 -8 0 o 13.95 17.88 3.35
    6 8 0 o 1643.42 1649.50 34.50
    6 -8 0 o 1976.82 1720.21 47.03
    7 8 0 < 3.42 0.33 3.63
    7 -8 0 < 1.20 0.03 2.36
    1 9 0 o 10.98 13.62 3.38
    1 -9 0 o 14.36 13.43 3.52
    2 9 0 o 8782.63 9028.63 213.04
    2 -9 0 o 11003.90 9909.13 270.08
    3 9 0 o 77.89 74.49 5.59
    3 -9 0 o 78.13 74.02 10.77
    4 9 0 o 10473.20 11178.10 130.73
    4 -9 0 o 11954.10 10881.70 212.83
    5 9 0 o 81.94 85.67 6.57
    5 -9 0 o 97.37 86.14 8.53
    6 9 0 o 142.18 154.04 8.51
    6 -9 0 o 179.13 148.48 12.19
    7 9 0 < 2.70 0.66 2.83
    7 -9 0 < 4.75 0.71 1.99
    0 10 0 o 17414.30 20172.40 417.17
    0 -10 0 o 22537.60 20550.00 372.09
    1 10 0 o 18.26 19.71 4.92
    1 -10 0 o 28.56 19.86 4.83
    2 10 0 o 5633.07 5471.84 142.66
    2 -10 0 o 5583.17 4907.66 146.22
    3 10 0 < 5.52 6.44 2.20
    3 -10 0 < 10.22 8.46 4.38
    4 10 0 o 3882.59 4055.59 54.69
    4 -10 0 o 4610.07 4101.54 93.84
    5 10 0 o 34.68 38.38 4.57
    5 -10 0 o 49.55 38.31 9.49
    6 10 0 o 836.19 930.11 26.63
    6 -10 0 o 1136.31 1028.27 33.79
    7 -10 0 o 55.00 49.91 6.60
    1 11 0 o 50.08 58.55 7.28
    1 -11 0 o 69.61 65.20 7.95
    2 11 0 o 13520.20 13337.90 326.77
    2 -11 0 o 14456.90 12360.00 352.53
    3 11 0 o 17.57 19.44 3.03
    3 -11 0 o 20.14 21.62 6.46
    4 11 0 o 6922.58 7522.28 90.68
    4 -11 0 o 8061.70 7391.44 151.26
    5 11 0 < -0.25 0.45 2.72
    5 -11 0 < 4.24 0.25 4.99
    6 11 0 o 59.90 67.89 6.77
    6 -11 0 o 85.44 79.15 7.78
    7 -11 0 o 36.76 37.86 5.03
    0 12 0 o 7329.47 8618.21 189.60
    0 -12 0 o 9933.68 8816.83 168.99
    1 12 0 o 64.32 64.11 8.72
    1 -12 0 o 77.63 63.98 8.60
    2 12 0 o 4578.57 4949.52 124.16
    2 -12 0 o 5437.22 4921.94 146.43
    3 12 0 o 60.80 65.87 5.73
    3 -12 0 o 75.90 67.60 11.06
    4 12 0 o 1065.51 1183.46 21.76
    4 -12 0 o 1144.37 1016.43 34.91
    5 12 0 < 3.28 1.93 2.64
    5 -12 0 < 0.79 1.60 3.35
    6 12 0 o 1751.26 1889.79 43.18
    6 -12 0 o 2173.29 1896.09 50.15
    7 -12 0 o 34.45 28.14 4.42
    1 13 0 o 37.07 40.21 7.18
    1 -13 0 o 62.92 39.55 7.95
    2 13 0 o 2930.27 3327.56 88.96
    2 -13 0 o 3008.79 2973.71 91.73
    3 13 0 o 18.70 20.72 4.01
    3 -13 0 o 28.50 21.71 7.38
    4 13 0 o 2581.04 2801.15 41.43
    4 -13 0 o 2942.82 2637.96 55.01
    5 13 0 < -0.53 0.64 3.65
    5 -13 0 < 2.93 0.86 3.83
    6 13 0 o 774.89 788.25 24.72
    6 -13 0 o 864.85 758.84 39.95
    7 -13 0 o 19.83 17.62 3.19
    0 14 0 o 7578.24 8500.96 200.83
    0 -14 0 o 10542.20 8931.94 146.78
    1 14 0 < 5.79 3.38 4.32
    1 -14 0 < 6.62 4.53 2.50
    2 14 0 o 2320.78 2651.92 75.45
    2 -14 0 o 2614.84 2533.53 83.74
    3 14 0 o 15.78 24.24 3.28
    3 -14 0 o 27.43 23.21 8.02
    4 14 0 o 268.04 285.12 10.33
    4 -14 0 o 441.36 372.06 16.58
    5 14 0 < 1.83 1.99 3.13
    5 -14 0 < 7.81 3.63 3.85
    6 14 0 o 2053.05 2191.64 65.34
    6 -14 0 o 2508.41 2199.28 81.04
    1 15 0 o 45.46 65.28 8.86
    1 -15 0 o 69.17 58.86 5.90
    2 15 0 o 5249.99 5858.65 146.80
    2 -15 0 o 6866.40 6274.38 185.63
    3 15 0 < 5.93 4.85 2.13
    3 -15 0 < 9.46 6.65 3.68
    4 15 0 o 726.09 847.02 18.40
    4 -15 0 o 985.62 885.70 26.47
    5 15 0 o 35.79 33.65 5.78
    5 -15 0 o 47.63 37.11 6.54
    6 15 0 o 108.91 99.97 10.82
    6 -15 0 o 133.66 94.21 13.48
    0 16 0 o 7040.66 8408.38 193.54
    0 -16 0 o 9627.36 8413.78 166.96
    1 16 0 < 8.91 15.82 5.15
    1 -16 0 o 19.67 13.05 3.34
    2 16 0 o 2726.95 3140.36 88.63
    2 -16 0 o 3990.83 3454.87 118.88
    3 16 0 o 42.24 50.47 3.99
    3 -16 0 o 70.58 47.52 8.24
    4 16 0 o 1178.72 1375.36 25.12
    4 -16 0 o 1462.65 1365.03 43.92
    5 16 0 o 74.54 75.74 7.68
    5 -16 0 o 93.01 78.56 13.23
    6 16 0 o 1678.05 1798.94 54.45
    6 -16 0 o 2092.94 1795.00 66.87
    1 17 0 o 62.98 75.69 11.26
    1 -17 0 o 84.73 77.80 5.46
    2 17 0 o 2873.82 3370.98 93.58
    2 -17 0 o 4047.41 3387.01 120.46
    3 17 0 o 19.46 32.79 3.65
    3 -17 0 o 29.79 29.00 6.16
    4 17 0 o 3035.11 3529.58 56.93
    4 -17 0 o 4308.89 3607.78 130.78
    5 17 0 o 65.06 71.79 10.27
    5 -17 0 o 67.03 67.33 11.73
    6 17 0 o 290.54 307.82 16.91
    6 -17 0 o 435.74 351.49 22.30
    0 18 0 o 6393.74 7641.45 184.02
    0 -18 0 o 8944.31 7570.00 225.14
    1 18 0 o 54.92 61.74 11.91
    1 -18 0 o 69.80 59.80 5.17
    2 18 0 o 1070.36 1257.08 26.39
    2 -18 0 o 1540.88 1306.61 28.47
    3 18 0 o 34.72 39.07 5.24
    3 -18 0 o 38.91 39.96 6.46
    4 18 0 o 110.60 119.20 10.53
    4 -18 0 o 112.24 112.38 15.02
    5 18 0 < 8.97 8.60 5.06
    5 -18 0 < 3.17 6.31 4.92
    6 18 0 o 1615.19 1717.88 50.49
    6 -18 0 o 2096.67 1757.76 62.32
    1 19 0 o 52.62 70.65 10.66
    1 -19 0 o 72.79 67.18 5.42
    2 19 0 o 2250.33 2852.12 44.64
    2 -19 0 o 3451.09 3010.84 46.24
    3 19 0 o 61.87 64.23 6.33
    3 -19 0 o 69.95 63.25 6.56
    4 19 0 o 1790.95 2087.69 48.98
    4 -19 0 o 2666.48 2141.21 89.62
    5 19 0 o 23.65 30.48 5.99
    5 -19 0 o 44.20 35.45 8.42
    6 19 0 o 158.94 161.21 10.86
    6 -19 0 o 161.45 127.27 10.98
    0 20 0 o 11020.10 12718.80 203.67
    0 -20 0 o 15365.30 12701.60 264.51
    1 20 0 < 0.23 7.93 3.85
    1 -20 0 o 13.06 9.21 2.03
    2 20 0 o 658.46 793.22 20.57
    2 -20 0 o 940.40 802.90 18.07
    3 20 0 o 59.54 71.06 6.61
    3 -20 0 o 75.29 71.22 6.45
    4 20 0 o 476.36 528.65 21.65
    4 -20 0 o 757.70 530.39 38.06
    5 20 0 o 54.76 66.26 8.44
    5 -20 0 o 77.15 68.34 10.16
    6 20 0 o 1557.10 1747.97 45.64
    6 -20 0 o 2029.68 1708.82 56.33
    1 21 0 o 90.17 108.56 7.64
    1 -21 0 o 138.13 112.56 5.42
    2 21 0 o 2929.16 3577.23 55.73
    2 -21 0 o 4337.38 3501.36 55.41
    3 21 0 o 16.51 16.71 4.91
    3 -21 0 < 16.73 16.87 6.35
    4 21 0 o 2754.49 3523.92 65.44
    4 -21 0 o 4089.97 3590.22 120.30
    5 21 0 o 15.97 21.60 5.14
    5 -21 0 o 17.65 18.57 5.37
    6 21 0 o 52.93 69.50 5.03
    6 -21 0 o 107.42 92.47 6.97
    0 22 0 o 4535.60 5123.59 130.33
    0 -22 0 o 5638.12 4482.95 87.97
    1 22 0 o 77.77 104.25 7.68
    1 -22 0 o 129.58 109.12 5.92
    2 22 0 o 2738.99 3370.11 53.44
    2 -22 0 o 3811.43 3140.22 50.12
    3 22 0 o 27.54 27.64 5.39
    3 -22 0 o 28.26 27.12 7.60
    4 22 0 o 293.95 375.84 16.18
    4 -22 0 o 492.36 413.62 28.01
    5 22 0 o 17.77 20.67 4.56
    5 -22 0 o 23.86 19.69 5.92
    1 23 0 o 29.28 43.11 5.44
    1 -23 0 o 57.54 41.50 4.04
    2 23 0 o 1621.72 1902.03 44.24
    2 -23 0 o 2108.34 1664.85 51.80
    3 23 0 o 15.52 21.65 4.38
    3 -23 0 o 38.07 25.27 8.33
    4 23 0 o 2589.42 3030.16 60.66
    4 -23 0 o 3921.80 3112.77 112.80
    5 23 0 o 17.08 16.40 4.09
    5 -23 0 o 31.28 14.28 5.59
    0 24 0 o 38.64 9.51 9.47
    0 -24 0 o 151.26 125.03 8.50
    1 24 0 o 21.35 17.85 4.66
    1 -24 0 o 23.55 20.15 2.71
    2 24 0 o 1465.69 1638.90 65.76
    2 -24 0 o 2191.20 1673.03 53.59
    3 24 0 o 49.92 63.61 7.08
    3 -24 0 o 93.90 64.46 11.80
    4 24 0 o 142.17 194.13 10.51
    4 -24 0 o 260.80 218.03 18.28
    5 24 0 o 32.71 34.48 5.13
    5 -24 0 o 53.21 36.17 6.39
    1 25 0 < 11.62 20.57 4.31
    1 -25 0 o 27.92 21.40 3.71
    2 25 0 o 3308.86 3756.82 113.69
    2 -25 0 o 5080.31 4052.61 83.25
    3 25 0 < 6.62 12.68 4.30
    3 -25 0 o 18.50 14.89 5.77
    4 25 0 o 1427.40 1707.08 37.10
    4 -25 0 o 2115.43 1636.49 66.58
    5 25 0 o 41.79 47.62 4.80
    5 -25 0 o 58.76 44.75 3.95
    0 26 0 o 8388.27 9506.86 224.74
    0 -26 0 o 12438.80 9768.18 221.84
    1 26 0 o 46.10 44.20 6.91
    1 -26 0 o 51.87 37.52 4.70
    2 26 0 o 643.63 718.10 39.89
    2 -26 0 o 1038.81 805.66 31.00
    3 26 0 o 68.98 83.97 7.65
    3 -26 0 o 99.11 86.22 8.02
    4 26 0 o 221.76 280.44 11.44
    4 -26 0 o 327.70 256.89 12.95
    5 -26 0 o 18.82 18.14 3.01
    1 27 0 o 37.88 37.73 6.35
    1 -27 0 o 55.29 34.46 4.85
    2 27 0 o 2209.25 2481.17 83.80
    2 -27 0 o 3057.54 2403.71 65.99
    3 27 0 o 14.24 21.71 4.17
    3 -27 0 o 26.69 19.34 4.17
    4 27 0 o 1299.05 1551.73 30.94
    4 -27 0 o 2005.65 1498.28 41.96
    0 28 0 o 2320.94 2662.08 80.21
    0 -28 0 o 3655.55 2882.77 77.20
    1 28 0 o 43.92 54.09 6.79
    1 -28 0 o 61.99 49.96 5.86
    2 28 0 o 626.70 720.26 37.36
    2 -28 0 o 904.03 708.38 27.26
    3 28 0 o 27.31 36.86 8.51
    3 -28 0 o 48.40 38.64 5.20
    4 28 0 o 129.96 163.56 6.72
    4 -28 0 o 196.48 133.40 8.16
    1 29 0 o 52.83 85.95 10.94
    1 -29 0 o 96.56 85.70 6.77
    2 29 0 o 1249.15 1388.54 54.44
    2 -29 0 o 1937.78 1491.10 44.85
    3 29 0 < 6.06 12.98 4.66
    3 -29 0 o 12.05 12.91 2.93
    4 29 0 o 1305.96 1684.08 41.19
    4 -29 0 o 2064.01 1610.12 39.17
    0 30 0 o 2234.56 2743.73 73.68
    0 -30 0 o 3530.80 2812.63 72.71
    1 30 0 o 64.97 79.73 11.06
    1 -30 0 o 93.78 80.74 6.39
    2 30 0 o 946.58 1095.35 43.46
    2 -30 0 o 1425.89 1103.49 34.50
    3 30 0 o 41.23 51.95 7.53
    3 -30 0 o 63.31 50.78 4.91
    1 31 0 o 88.52 117.49 11.50
    1 -31 0 o 153.85 118.36 9.04
    2 31 0 o 1242.70 1398.43 48.38
    2 -31 0 o 1638.14 1253.90 36.41
    3 31 0 o 18.08 16.31 5.04
    3 -31 0 o 18.73 14.77 2.61
    0 32 0 o 2280.13 2650.25 67.28
    0 -32 0 o 3402.95 2586.14 96.87
    1 32 0 < 11.91 19.55 5.20
    1 -32 0 o 34.58 24.95 4.15
    2 32 0 o 207.03 227.66 15.27
    2 -32 0 o 259.92 203.71 9.89
    1 33 0 o 87.74 107.75 8.70
    1 -33 0 o 165.18 115.43 11.75
    2 33 0 o 1046.51 1179.60 35.54
    2 -33 0 o 1389.61 1029.69 41.50
    1 34 0 < 6.11 3.76 2.73
    1 -34 0 < 2.34 1.79 2.53
    -7 0 1 o 628.55 646.78 18.75
    -6 0 1 o 170.34 181.06 13.85
    -5 0 1 o 5252.55 5384.66 101.87
    -4 0 1 o 312.21 308.50 22.19
    -3 0 1 o 209.38 154.15 8.72
    -2 0 1 o 458.13 395.51 10.08
    -1 0 1 o 7128.61 6685.09 169.24
    0 0 1 o 631.94 629.17 17.14
    1 0 1 o 11012.70 11266.30 181.74
    2 0 1 o 1525.18 1522.10 30.48
    3 0 1 o 12439.70 12269.30 211.34
    4 0 1 o 373.52 322.13 16.13
    5 0 1 o 1094.99 1093.71 46.24
    6 0 1 o 44.99 37.20 6.17
    7 0 1 o 372.21 354.71 13.84
    -7 1 1 o 1104.91 1058.36 27.40
    -7 -1 1 o 1066.99 1061.74 26.73
    -6 1 1 < 13.43 22.57 5.14
    -6 -1 1 o 29.10 22.86 6.15
    -5 1 1 o 476.73 468.04 15.54
    -5 -1 1 o 474.69 453.41 18.84
    -4 1 1 o 221.87 195.03 18.53
    -4 -1 1 o 208.25 179.46 17.97
    -3 1 1 o 11679.50 11177.40 164.55
    -3 -1 1 o 11410.30 10858.30 198.04
    -2 1 1 o 754.11 736.11 14.38
    -2 -1 1 o 728.90 716.11 13.99
    -1 1 1 o 9378.48 9181.61 155.01
    -1 -1 1 o 7888.21 7872.95 186.52
    0 1 1 o 279.39 267.77 6.26
    0 -1 1 o 263.68 252.83 4.56
    1 1 1 o 7129.28 7246.63 118.56
    1 -1 1 o 7331.38 7098.24 172.54
    2 1 1 o 184.53 147.31 7.07
    2 -1 1 o 206.00 160.61 7.70
    3 1 1 o 1164.06 1065.08 26.87
    3 -1 1 o 1240.17 1231.75 29.01
    4 1 1 o 530.97 523.24 19.54
    4 -1 1 o 557.67 522.55 20.60
    5 1 1 o 3961.21 3968.50 116.20
    5 -1 1 o 4104.77 4083.50 119.85
    6 1 1 o 326.27 318.61 15.94
    6 -1 1 o 322.65 318.64 15.71
    7 1 1 o 693.79 715.78 20.42
    7 -1 1 o 650.97 649.18 19.22
    -7 2 1 o 977.29 1028.95 37.41
    -7 -2 1 o 869.39 901.36 23.27
    -6 2 1 o 35.37 46.25 7.08
    -6 -2 1 o 33.09 38.79 8.25
    -5 2 1 o 3644.45 3790.57 61.81
    -5 -2 1 o 4099.00 3914.26 120.96
    -4 2 1 o 149.15 141.28 12.16
    -4 -2 1 o 142.92 138.96 15.07
    -3 2 1 o 1515.22 1385.09 32.51
    -3 -2 1 o 1336.78 1423.86 48.05
    -2 2 1 o 417.64 387.85 9.63
    -2 -2 1 o 441.35 395.60 13.29
    -1 2 1 o 9625.23 9624.95 225.73
    -1 -2 1 o 9054.78 8999.88 149.44
    0 2 1 o 361.28 356.05 10.63
    0 -2 1 o 367.32 372.83 7.39
    1 2 1 o 3811.83 3893.12 65.30
    1 -2 1 o 3931.86 3899.36 95.30
    2 2 1 o 678.11 698.96 12.23
    2 -2 1 o 675.37 654.47 24.93
    3 2 1 o 3625.82 3463.76 56.23
    3 -2 1 o 3431.34 3179.67 65.75
    4 2 1 o 109.63 101.08 10.60
    4 -2 1 o 104.14 88.40 13.07
    5 2 1 o 1067.29 1000.24 45.60
    5 -2 1 o 1154.83 1027.75 35.58
    6 2 1 o 173.04 152.99 11.47
    6 -2 1 o 159.42 143.80 10.93
    7 2 1 o 1788.64 1764.56 39.77
    7 -2 1 o 1698.35 1613.72 37.42
    -7 3 1 o 655.25 578.30 28.67
    -7 -3 1 o 567.40 512.22 17.56
    -6 3 1 o 68.04 73.47 9.64
    -6 -3 1 o 79.52 80.06 11.55
    -5 3 1 o 103.86 85.61 7.39
    -5 -3 1 o 92.05 78.79 9.18
    -4 3 1 o 32.10 34.17 5.62
    -4 -3 1 o 39.40 25.55 8.28
    -3 3 1 o 881.55 948.76 21.39
    -3 -3 1 o 865.55 934.53 35.47
    -2 3 1 o 585.85 577.58 14.50
    -2 -3 1 o 582.51 580.23 16.14
    -1 3 1 o 21098.50 23064.40 490.10
    -1 -3 1 o 22840.30 23425.20 529.76
    0 3 1 o 547.12 521.53 15.28
    0 -3 1 o 540.16 530.12 10.79
    1 3 1 o 3566.78 3605.60 62.37
    1 -3 1 o 3531.14 3376.67 86.85
    2 3 1 o 346.81 347.23 6.94
    2 -3 1 o 392.64 364.29 17.85
    3 3 1 o 4784.29 5000.32 88.84
    3 -3 1 o 5313.41 5036.91 97.28
    4 3 1 o 516.57 538.57 24.55
    4 -3 1 o 568.95 539.90 32.36
    5 3 1 o 2290.67 2314.96 76.37
    5 -3 1 o 2435.17 2283.55 58.92
    6 3 1 o 130.70 125.19 10.11
    6 -3 1 o 126.03 107.94 9.69
    7 3 1 o 313.99 318.66 12.71
    7 -3 1 o 292.63 272.85 11.58
    -7 4 1 o 767.81 701.60 31.48
    -7 -4 1 o 782.40 695.11 21.51
    -6 4 1 o 43.47 39.38 5.66
    -6 -4 1 o 58.59 46.06 10.42
    -5 4 1 o 1921.64 2053.69 38.17
    -5 -4 1 o 2260.00 2139.09 55.85
    -4 4 1 o 179.67 186.05 13.57
    -4 -4 1 o 192.54 179.03 17.55
    -3 4 1 o 5964.84 5564.38 106.45
    -3 -4 1 o 6216.66 5528.00 163.18
    -2 4 1 o 44.11 37.52 3.38
    -2 -4 1 o 45.11 36.46 5.77
    -1 4 1 o 2288.44 2359.37 59.95
    -1 -4 1 o 2196.60 2171.73 56.67
    0 4 1 o 977.17 986.93 25.67
    0 -4 1 o 1012.42 980.73 15.41
    1 4 1 o 26519.60 27730.50 614.62
    1 -4 1 o 26802.70 27043.70 621.34
    2 4 1 o 1042.07 1107.18 21.88
    2 -4 1 o 1172.33 1100.06 38.23
    3 4 1 o 1253.40 1485.48 41.73
    3 -4 1 o 1571.27 1617.10 54.98
    4 4 1 o 85.95 82.37 9.12
    4 -4 1 o 115.98 97.77 14.07
    5 4 1 o 357.05 370.73 16.54
    5 -4 1 o 391.40 364.93 14.94
    6 4 1 o 53.45 46.75 6.49
    6 -4 1 o 62.26 53.63 10.61
    7 4 1 o 1317.04 1298.37 31.79
    7 -4 1 o 1509.68 1442.46 33.19
    -7 5 1 o 1780.81 1764.85 56.52
    -7 -5 1 o 1849.69 1848.30 39.79
    -6 5 1 o 23.89 26.70 3.86
    -6 -5 1 o 26.73 22.58 6.95
    -5 5 1 o 663.84 715.84 23.26
    -5 -5 1 o 771.94 708.64 27.98
    -4 5 1 o 200.52 203.10 14.74
    -4 -5 1 o 229.26 199.86 19.61
    -3 5 1 o 6428.28 6279.67 115.19
    -3 -5 1 o 6363.94 6028.93 167.34
    -2 5 1 o 376.76 353.15 11.49
    -2 -5 1 o 383.61 346.19 18.19
    -1 5 1 o 8915.31 9282.78 150.37
    -1 -5 1 o 9187.22 9235.49 217.88
    0 5 1 o 534.49 532.23 13.18
    0 -5 1 o 530.44 505.39 9.28
    1 5 1 o 5945.33 6215.94 143.40
    1 -5 1 o 6126.89 6016.86 148.28
    2 5 1 o 35.57 36.74 2.85
    2 -5 1 o 22.87 31.93 4.58
    3 5 1 o 3086.99 3111.30 84.93
    3 -5 1 o 3370.57 3075.80 98.77
    4 5 1 o 516.25 544.82 24.33
    4 -5 1 o 610.52 550.92 34.25
    5 5 1 o 4149.90 4130.43 69.55
    5 -5 1 o 4533.50 4132.12 76.15
    6 5 1 o 241.29 227.55 13.70
    6 -5 1 o 298.15 233.99 21.51
    7 5 1 o 168.85 161.60 9.01
    7 -5 1 o 184.71 175.36 7.11
    -7 6 1 o 107.47 101.39 9.96
    -7 -6 1 o 185.48 162.22 8.95
    -6 6 1 o 59.07 56.80 6.58
    -6 -6 1 o 67.69 52.94 10.84
    -5 6 1 o 3871.53 4150.00 80.43
    -5 -6 1 o 4112.92 3788.05 88.09
    -4 6 1 o 170.65 167.72 13.51
    -4 -6 1 o 168.80 160.10 11.09
    -3 6 1 o 3497.95 3453.04 66.93
    -3 -6 1 o 3991.91 3732.67 112.92
    -2 6 1 o 104.37 105.18 5.87
    -2 -6 1 o 109.37 110.08 9.18
    -1 6 1 o 3967.16 4321.35 71.30
    -1 -6 1 o 4315.90 4294.31 106.76
    0 6 1 o 513.89 517.46 13.74
    0 -6 1 o 578.15 552.38 10.37
    1 6 1 o 10093.30 10541.20 239.08
    1 -6 1 o 11300.60 11100.50 268.17
    2 6 1 o 710.59 759.16 16.75
    2 -6 1 o 802.14 765.84 30.29
    3 6 1 o 5451.83 5830.69 139.96
    3 -6 1 o 5840.69 5327.40 157.12
    4 6 1 o 35.62 34.52 4.50
    4 -6 1 o 33.00 25.87 8.35
    5 6 1 o 223.66 230.37 10.62
    5 -6 1 o 230.98 213.21 11.44
    6 6 1 o 329.26 326.83 16.27
    6 -6 1 o 344.73 317.89 23.05
    7 6 1 o 989.83 1084.96 36.60
    7 -6 1 o 1081.69 1079.47 26.38
    -7 7 1 o 462.37 491.52 21.94
    -7 -7 1 o 441.11 473.37 19.36
    -6 7 1 < 3.15 2.85 2.61
    -6 -7 1 < 5.50 1.52 3.56
    -5 7 1 o 1525.42 1693.21 40.79
    -5 -7 1 o 1806.45 1721.71 48.68
    -4 7 1 o 41.43 50.32 5.01
    -4 -7 1 o 59.96 58.00 7.00
    -3 7 1 o 4782.51 4846.01 88.88
    -3 -7 1 o 5148.76 4697.25 140.57
    -2 7 1 o 639.85 661.62 17.85
    -2 -7 1 o 640.25 638.08 26.08
    -1 7 1 o 9633.25 10856.80 164.89
    -1 -7 1 o 11214.70 11112.40 265.96
    0 7 1 o 785.37 787.54 19.95
    0 -7 1 o 876.16 795.94 14.88
    1 7 1 o 1985.23 2127.12 53.12
    1 -7 1 o 2347.52 2249.23 63.56
    2 7 1 o 292.26 327.23 14.45
    2 -7 1 o 347.16 341.65 18.33
    3 7 1 o 5626.30 6102.45 143.84
    3 -7 1 o 6788.20 6245.70 180.08
    4 7 1 o 260.77 285.83 9.81
    4 -7 1 o 300.83 271.85 23.53
    5 7 1 o 1230.58 1339.29 28.59
    5 -7 1 o 1357.02 1267.57 31.48
    6 7 1 o 113.48 111.57 9.31
    6 -7 1 o 134.92 127.34 14.04
    7 -7 1 o 301.61 287.82 11.16
    -7 8 1 o 868.57 904.21 32.18
    -7 -8 1 o 926.97 929.48 31.43
    -6 8 1 o 62.62 76.50 6.67
    -6 -8 1 o 103.94 87.18 9.21
    -5 8 1 o 2957.89 3122.67 66.66
    -5 -8 1 o 3660.81 3469.81 113.02
    -4 8 1 o 113.66 127.61 6.88
    -4 -8 1 o 143.95 124.48 10.47
    -3 8 1 o 746.19 796.69 21.43
    -3 -8 1 o 695.38 711.35 33.05
    -2 8 1 o 10.88 8.86 2.55
    -2 -8 1 < 6.82 7.57 3.18
    -1 8 1 o 291.58 345.29 11.30
    -1 -8 1 o 439.56 419.14 17.67
    0 8 1 o 417.04 436.84 14.28
    0 -8 1 o 489.30 437.57 9.96
    1 8 1 o 11757.80 12761.20 278.52
    1 -8 1 o 13255.50 12779.70 316.11
    2 8 1 o 639.24 723.30 23.98
    2 -8 1 o 738.97 746.21 30.22
    3 8 1 o 6392.51 7303.82 161.93
    3 -8 1 o 8471.91 7584.68 219.75
    4 8 1 o 232.95 256.33 8.15
    4 -8 1 o 310.51 273.02 16.15
    5 8 1 o 853.68 901.77 22.73
    5 -8 1 o 972.27 855.86 25.60
    6 8 1 o 14.94 17.77 3.37
    6 -8 1 < 8.16 10.21 4.82
    7 -8 1 o 226.14 218.38 8.97
    -7 9 1 o 313.77 330.93 16.40
    -7 -9 1 o 386.44 398.38 11.98
    -6 9 1 < 1.50 2.66 2.81
    -6 -9 1 < 11.33 4.84 4.14
    -5 9 1 o 392.21 377.66 14.84
    -5 -9 1 o 449.22 367.35 29.01
    -4 9 1 o 112.84 123.99 7.08
    -4 -9 1 o 153.23 139.77 10.90
    -3 9 1 o 8949.53 9526.01 158.91
    -3 -9 1 o 10517.90 9834.64 266.54
    -2 9 1 o 683.12 715.05 27.73
    -2 -9 1 o 780.49 717.57 31.16
    -1 9 1 o 10839.30 12263.30 187.76
    -1 -9 1 o 12607.20 12113.70 300.33
    0 9 1 o 385.23 422.43 14.87
    0 -9 1 o 471.29 425.48 10.07
    1 9 1 o 253.74 250.29 12.64
    1 -9 1 o 296.94 284.05 15.63
    2 9 1 o 36.64 34.50 5.14
    2 -9 1 o 36.76 39.78 6.14
    3 9 1 o 538.83 664.32 23.68
    3 -9 1 o 796.50 778.03 37.22
    4 9 1 o 284.10 306.64 9.23
    4 -9 1 o 345.63 321.58 17.17
    5 9 1 o 4875.28 5122.63 79.88
    5 -9 1 o 5866.20 5295.65 113.97
    6 9 1 o 356.01 373.79 13.26
    6 -9 1 o 497.42 394.74 27.22
    7 -9 1 o 682.02 623.40 26.95
    -7 10 1 o 838.53 879.15 29.54
    -7 -10 1 o 934.34 865.63 21.10
    -6 10 1 o 328.21 341.96 15.12
    -6 -10 1 o 387.40 343.32 17.81
    -5 10 1 o 5156.22 5675.53 102.66
    -5 -10 1 o 6190.35 5684.84 122.54
    -4 10 1 o 160.88 174.68 6.55
    -4 -10 1 o 207.57 188.32 12.94
    -3 10 1 o 2238.40 2379.95 49.01
    -3 -10 1 o 2590.98 2361.02 82.84
    -2 10 1 o 64.51 54.99 8.25
    -2 -10 1 o 58.16 47.92 7.89
    -1 10 1 o 120.22 139.54 8.09
    -1 -10 1 o 146.55 173.08 10.17
    0 10 1 o 526.02 581.39 18.74
    0 -10 1 o 630.35 576.75 12.70
    1 10 1 o 9046.33 9529.67 219.08
    1 -10 1 o 9857.06 9639.28 241.50
    2 10 1 o 305.67 354.46 15.83
    2 -10 1 o 414.19 372.15 22.30
    3 10 1 o 2645.04 3012.58 76.08
    3 -10 1 o 3427.26 3180.72 104.36
    4 10 1 o 268.71 291.19 9.10
    4 -10 1 o 294.27 278.33 15.95
    5 10 1 o 543.97 542.82 17.72
    5 -10 1 o 659.59 567.48 34.89
    6 10 1 o 46.90 55.26 4.90
    6 -10 1 o 86.24 68.12 8.19
    7 -10 1 o 1274.28 1306.12 40.81
    -7 -11 1 o 1421.68 1443.08 40.36
    -6 11 1 o 12.09 13.85 3.36
    -6 -11 1 o 12.62 12.51 3.48
    -5 11 1 o 533.96 549.68 21.31
    -5 -11 1 o 595.92 533.60 24.38
    -4 11 1 o 285.51 340.16 9.11
    -4 -11 1 o 342.83 323.04 13.74
    -3 11 1 o 1841.53 2033.50 43.16
    -3 -11 1 o 2459.41 2273.34 80.61
    -2 11 1 o 356.52 406.00 20.28
    -2 -11 1 o 435.75 434.76 22.83
    -1 11 1 o 7619.82 8993.81 138.38
    -1 -11 1 o 9745.43 9229.56 237.73
    0 11 1 o 384.52 390.34 16.20
    0 -11 1 o 480.20 419.57 8.51
    1 11 1 o 843.95 660.41 30.71
    1 -11 1 o 1018.25 707.14 36.83
    2 11 1 o 142.11 167.14 10.80
    2 -11 1 o 175.19 159.79 14.60
    3 11 1 o 2328.64 2751.86 69.57
    3 -11 1 o 2732.63 2590.90 88.48
    4 11 1 o 632.61 692.96 15.19
    4 -11 1 o 768.40 692.73 27.53
    5 11 1 o 4677.98 5015.73 77.95
    5 -11 1 o 5471.23 4923.30 153.96
    6 11 1 o 349.17 381.99 15.70
    6 -11 1 o 367.86 344.25 16.49
    7 -11 1 o 694.66 646.94 25.21
    -7 -12 1 o 465.69 471.29 16.43
    -6 12 1 o 131.98 143.20 9.14
    -6 -12 1 o 134.82 123.31 9.78
    -5 12 1 o 2998.64 3213.16 66.76
    -5 -12 1 o 3337.90 2939.18 75.72
    -4 12 1 o 82.82 92.54 5.66
    -4 -12 1 o 123.87 105.08 8.26
    -3 12 1 o 1564.24 1726.92 38.97
    -3 -12 1 o 1774.27 1686.05 64.45
    -2 12 1 o 222.54 253.50 16.16
    -2 -12 1 o 265.53 238.22 17.77
    -1 12 1 o 2713.05 2695.87 59.09
    -1 -12 1 o 3734.90 3029.20 101.16
    0 12 1 o 551.97 594.36 20.41
    0 -12 1 o 747.04 612.69 11.79
    1 12 1 o 8936.68 9159.28 221.62
    1 -12 1 o 10376.90 9276.05 255.19
    2 12 1 o 882.47 964.20 33.27
    2 -12 1 o 1076.29 955.46 43.34
    3 12 1 o 2004.61 2322.60 63.08
    3 -12 1 o 2643.58 2449.46 87.83
    4 12 1 o 94.94 110.69 5.59
    4 -12 1 o 118.58 100.61 10.20
    5 12 1 o 637.79 741.68 19.73
    5 -12 1 o 834.38 771.32 39.83
    6 12 1 o 79.30 90.33 7.36
    6 -12 1 o 104.07 91.83 8.51
    7 -12 1 o 948.23 896.39 29.72
    -6 13 1 o 59.11 70.73 5.94
    -6 -13 1 o 73.65 72.63 7.07
    -5 13 1 o 450.54 469.13 19.37
    -5 -13 1 o 513.35 455.86 22.58
    -4 13 1 o 70.20 73.35 6.36
    -4 -13 1 o 64.90 57.99 6.33
    -3 13 1 o 3954.38 4420.44 80.32
    -3 -13 1 o 4763.09 4304.77 138.16
    -2 13 1 o 539.54 599.35 28.09
    -2 -13 1 o 728.63 637.98 33.55
    -1 13 1 o 6316.53 7076.39 120.25
    -1 -13 1 o 7823.34 7085.57 197.17
    0 13 1 o 266.75 305.99 14.25
    0 -13 1 o 321.93 278.08 6.98
    1 13 1 o 2895.57 2775.08 85.93
    1 -13 1 o 3578.18 2814.35 70.09
    2 13 1 o 139.70 156.74 12.09
    2 -13 1 o 153.55 140.05 14.64
    3 13 1 o 3641.81 4070.05 103.47
    3 -13 1 o 4481.35 3927.24 133.42
    4 13 1 o 266.56 302.57 9.80
    4 -13 1 o 287.74 278.21 16.26
    5 13 1 o 575.32 607.52 18.68
    5 -13 1 o 635.87 527.76 24.88
    6 13 1 o 91.29 91.25 9.97
    6 -13 1 o 87.56 69.10 7.28
    -6 14 1 o 10.50 12.44 3.26
    -6 -14 1 o 26.32 20.59 4.13
    -5 14 1 o 1132.17 1240.27 33.58
    -5 -14 1 o 1439.93 1339.87 41.63
    -4 14 1 o 307.26 341.47 12.97
    -4 -14 1 o 401.36 336.24 15.86
    -3 14 1 o 1999.75 2215.72 34.70
    -3 -14 1 o 2446.99 2065.76 57.28
    -2 14 1 < 11.24 22.79 5.61
    -2 -14 1 o 30.32 28.36 6.22
    -1 14 1 o 2838.84 3047.93 63.94
    -1 -14 1 o 3355.41 2837.30 65.41
    0 14 1 o 417.90 495.88 18.88
    0 -14 1 o 548.92 478.72 11.42
    1 14 1 o 4969.10 5208.28 137.02
    1 -14 1 o 5844.46 4983.53 86.92
    2 14 1 o 534.31 610.41 27.29
    2 -14 1 o 610.18 583.26 32.54
    3 14 1 o 1842.10 2136.96 35.77
    3 -14 1 o 2190.22 2042.78 78.89
    4 14 1 < 2.32 2.20 2.41
    4 -14 1 < 3.10 3.10 3.05
    5 14 1 o 684.03 761.99 25.41
    5 -14 1 o 878.86 772.11 29.87
    6 14 1 o 65.76 66.55 8.22
    6 -14 1 o 90.09 73.13 6.97
    -6 15 1 o 80.53 84.49 9.37
    -6 -15 1 o 101.77 80.35 7.08
    -5 15 1 o 93.71 94.22 8.54
    -5 -15 1 o 131.68 106.14 10.77
    -4 15 1 o 99.28 122.02 7.76
    -4 -15 1 o 164.48 138.10 10.09
    -3 15 1 o 1497.74 1811.02 28.86
    -3 -15 1 o 1932.28 1737.86 48.85
    -2 15 1 o 194.42 245.59 17.63
    -2 -15 1 o 234.48 208.65 18.78
    -1 15 1 o 2180.70 2585.07 53.90
    -1 -15 1 o 2598.65 2359.21 53.24
    0 15 1 o 130.05 158.63 10.86
    0 -15 1 o 167.67 155.56 5.83
    1 15 1 o 1348.65 1513.45 52.10
    1 -15 1 o 1801.86 1496.86 32.85
    2 15 1 o 119.17 157.58 13.12
    2 -15 1 o 162.81 159.82 16.06
    3 15 1 o 2274.80 2580.00 37.63
    3 -15 1 o 2902.77 2614.85 53.56
    4 15 1 o 356.28 407.26 14.15
    4 -15 1 o 486.05 433.61 17.99
    5 15 1 o 2162.15 2400.11 73.97
    5 -15 1 o 2820.57 2453.37 64.05
    6 15 1 o 103.42 119.39 10.05
    6 -15 1 o 161.43 143.57 14.43
    -6 16 1 o 33.79 38.55 5.90
    -6 -16 1 o 39.92 40.22 4.02
    -5 16 1 o 2580.25 2961.00 48.30
    -5 -16 1 o 3560.30 3077.79 76.65
    -4 16 1 o 98.09 102.33 7.66
    -4 -16 1 o 133.97 95.85 10.86
    -3 16 1 o 1631.74 2033.79 31.11
    -3 -16 1 o 2292.48 2107.38 55.98
    -2 16 1 o 146.23 156.21 16.19
    -2 -16 1 o 190.11 171.64 17.26
    -1 16 1 o 2559.30 2928.60 61.74
    -1 -16 1 o 3372.14 2937.35 66.30
    0 16 1 o 141.07 162.67 11.71
    0 -16 1 o 178.95 154.87 6.24
    1 16 1 o 3539.80 4132.20 106.90
    1 -16 1 o 4881.31 4137.56 75.05
    2 16 1 o 492.96 594.45 29.95
    2 -16 1 o 663.13 605.14 34.77
    3 16 1 o 1792.11 2107.23 37.95
    3 -16 1 o 2296.93 2003.41 45.73
    4 16 1 o 101.30 127.80 12.85
    4 -16 1 o 153.80 140.35 11.59
    5 16 1 o 211.32 226.07 18.05
    5 -16 1 o 240.80 213.67 13.87
    6 16 1 o 232.32 272.33 14.76
    6 -16 1 o 299.44 264.68 18.51
    -6 17 1 < 8.53 14.73 3.66
    -6 -17 1 o 22.05 17.11 3.07
    -5 17 1 o 321.99 387.58 16.19
    -5 -17 1 o 463.88 402.34 19.01
    -4 17 1 o 43.58 46.14 5.82
    -4 -17 1 o 53.13 46.99 6.86
    -3 17 1 o 3745.30 4697.77 58.07
    -3 -17 1 o 5137.43 4545.02 104.49
    -2 17 1 o 229.43 280.67 14.98
    -2 -17 1 o 316.60 270.26 22.76
    -1 17 1 o 5827.10 6732.05 168.45
    -1 -17 1 o 8206.26 6701.20 145.80
    0 17 1 o 236.09 263.20 20.96
    0 -17 1 o 350.78 274.22 13.76
    1 17 1 o 336.10 410.68 24.15
    1 -17 1 o 522.47 454.11 14.63
    2 17 1 o 74.72 94.88 11.79
    2 -17 1 o 113.22 101.12 7.88
    3 17 1 o 596.64 705.13 19.48
    3 -17 1 o 935.62 812.54 25.15
    4 17 1 o 289.28 341.68 21.72
    4 -17 1 o 370.74 332.73 17.85
    5 17 1 o 2764.98 3000.61 87.42
    5 -17 1 o 3483.58 2966.57 73.30
    6 17 1 o 204.25 221.60 13.26
    6 -17 1 o 256.95 226.93 15.56
    -6 18 1 o 25.94 36.80 4.70
    -6 -18 1 o 43.34 34.97 5.51
    -5 18 1 o 1670.62 2031.96 42.90
    -5 -18 1 o 2108.42 1866.35 48.53
    -4 18 1 o 79.32 99.41 9.05
    -4 -18 1 o 117.30 97.87 9.65
    -3 18 1 o 496.31 589.73 15.76
    -3 -18 1 o 863.09 707.43 29.38
    -2 18 1 o 12.79 15.25 3.90
    -2 -18 1 o 16.27 15.40 2.71
    -1 18 1 o 664.12 779.93 39.17
    -1 -18 1 o 1044.96 858.43 22.92
    0 18 1 o 281.88 332.99 23.47
    0 -18 1 o 418.08 325.19 15.67
    1 18 1 o 5339.30 6402.60 153.29
    1 -18 1 o 7560.81 6315.98 111.71
    2 18 1 o 289.48 384.75 14.80
    2 -18 1 o 462.95 405.01 10.76
    3 18 1 o 3041.07 3799.43 56.65
    3 -18 1 o 4128.16 3714.96 70.97
    4 18 1 o 54.14 62.50 7.47
    4 -18 1 o 76.50 54.09 8.11
    5 18 1 o 59.25 70.63 9.57
    5 -18 1 o 74.44 65.17 11.10
    6 18 1 o 39.31 46.42 5.53
    6 -18 1 o 42.06 37.43 5.61
    -6 19 1 < 6.07 7.29 2.97
    -6 -19 1 o 16.33 11.42 3.73
    -5 19 1 o 33.22 29.58 5.57
    -5 -19 1 o 33.60 32.35 4.89
    -4 19 1 o 19.79 32.62 5.55
    -4 -19 1 o 37.50 34.40 5.59
    -3 19 1 o 2779.45 3533.25 46.80
    -3 -19 1 o 4354.60 3697.99 73.06
    -2 19 1 o 384.85 467.25 15.04
    -2 -19 1 o 559.18 468.78 14.56
    -1 19 1 o 3771.92 4331.27 84.13
    -1 -19 1 o 5125.74 4361.88 68.73
    0 19 1 o 198.94 232.98 21.10
    0 -19 1 o 288.98 240.81 12.93
    1 19 1 o 376.45 488.30 27.53
    1 -19 1 o 515.11 456.88 13.18
    2 19 1 o 19.72 24.78 4.00
    2 -19 1 o 46.53 31.21 3.52
    3 19 1 o 1173.71 1392.45 29.76
    3 -19 1 o 1542.14 1322.67 29.50
    4 19 1 o 202.64 241.52 13.48
    4 -19 1 o 292.08 245.04 15.06
    5 19 1 o 1241.11 1337.89 47.88
    5 -19 1 o 1714.28 1406.19 60.24
    6 19 1 o 138.92 150.16 9.48
    6 -19 1 o 196.28 167.52 10.91
    -6 20 1 o 96.13 107.21 7.39
    -6 -20 1 o 123.54 106.36 8.02
    -5 20 1 o 2382.23 2848.26 53.00
    -5 -20 1 o 3527.02 2956.13 69.29
    -4 20 1 o 75.71 87.24 9.34
    -4 -20 1 o 104.39 85.76 8.52
    -3 20 1 o 245.35 277.72 12.64
    -3 -20 1 o 301.19 233.97 22.10
    -2 20 1 o 25.91 42.06 6.62
    -2 -20 1 o 37.84 49.77 5.63
    -1 20 1 o 1004.19 1168.63 34.52
    -1 -20 1 o 1343.71 1116.45 24.76
    0 20 1 o 265.62 301.04 15.70
    0 -20 1 o 382.61 311.26 9.85
    1 20 1 o 3271.71 4381.99 108.79
    1 -20 1 o 5343.12 4478.26 64.90
    2 20 1 o 199.06 254.84 10.86
    2 -20 1 o 322.33 259.10 10.25
    3 20 1 o 3034.96 3638.30 70.48
    3 -20 1 o 4500.34 3833.32 90.45
    4 20 1 o 203.76 261.36 13.35
    4 -20 1 o 325.60 262.46 15.23
    5 20 1 o 113.58 98.46 11.89
    5 -20 1 o 127.70 90.53 12.20
    6 20 1 o 75.71 93.32 6.32
    6 -20 1 o 123.48 104.06 7.65
    -6 -21 1 o 23.36 22.36 3.19
    -5 21 1 o 275.17 307.12 12.78
    -5 -21 1 o 425.55 307.67 22.67
    -4 21 1 o 196.69 242.55 13.51
    -4 -21 1 o 286.51 240.27 13.62
    -3 21 1 o 2866.24 3571.40 68.19
    -3 -21 1 o 4191.53 3530.53 84.64
    -2 21 1 o 326.18 410.21 19.23
    -2 -21 1 o 484.20 416.42 13.82
    -1 21 1 o 4658.99 5456.96 100.97
    -1 -21 1 o 6947.17 5695.91 81.56
    0 21 1 o 349.13 407.93 18.61
    0 -21 1 o 508.03 418.94 11.86
    1 21 1 o 861.44 1066.05 31.26
    1 -21 1 o 1270.63 1036.21 19.58
    2 21 1 o 22.27 28.30 4.37
    2 -21 1 o 20.26 17.87 3.21
    3 21 1 o 719.91 920.78 27.45
    3 -21 1 o 1201.52 1020.38 33.31
    4 21 1 o 228.51 291.55 13.83
    4 -21 1 o 380.55 293.87 23.98
    5 21 1 o 1909.50 2090.06 62.01
    5 -21 1 o 2564.22 2059.72 75.63
    -5 22 1 o 1084.75 1259.37 27.98
    -5 -22 1 o 1723.74 1293.92 55.17
    -4 22 1 o 49.72 60.88 6.87
    -4 -22 1 o 76.61 58.05 6.80
    -3 22 1 o 1315.35 1637.84 39.64
    -3 -22 1 o 1850.79 1643.14 44.73
    -2 22 1 o 351.62 442.19 20.59
    -2 -22 1 o 494.51 423.27 14.15
    -1 22 1 o 942.46 1137.40 46.32
    -1 -22 1 o 1171.80 975.06 20.71
    0 22 1 o 113.11 151.06 11.10
    0 -22 1 o 192.77 156.55 7.17
    1 22 1 o 6534.04 7887.70 132.11
    1 -22 1 o 10081.60 8037.20 114.42
    2 22 1 o 572.35 724.05 19.58
    2 -22 1 o 835.33 679.31 19.68
    3 22 1 o 989.68 1197.02 33.49
    3 -22 1 o 1300.28 1043.18 34.62
    4 22 1 o 16.31 17.92 4.79
    4 -22 1 o 25.08 22.95 6.19
    5 22 1 o 44.39 43.31 6.89
    5 -22 1 o 57.70 49.89 7.23
    -5 23 1 o 52.11 64.06 4.82
    -5 -23 1 o 89.09 66.36 5.58
    -4 23 1 o 47.31 62.05 6.63
    -4 -23 1 o 86.28 60.79 10.90
    -3 23 1 o 484.83 550.06 21.65
    -3 -23 1 o 693.95 477.28 22.96
    -2 23 1 o 90.37 105.93 15.17
    -2 -23 1 o 152.53 117.74 10.90
    -1 23 1 o 4339.06 5072.61 133.98
    -1 -23 1 o 5995.73 4866.32 72.71
    0 23 1 o 335.95 400.64 18.91
    0 -23 1 o 471.02 351.86 11.91
    1 23 1 o 439.46 529.63 22.43
    1 -23 1 o 574.86 462.69 13.81
    2 23 1 o 140.87 167.01 11.33
    2 -23 1 o 224.23 172.45 10.50
    3 23 1 o 1897.31 2301.15 50.50
    3 -23 1 o 2809.64 2276.58 60.12
    4 23 1 o 181.53 224.94 11.74
    4 -23 1 o 274.74 216.49 18.15
    5 23 1 o 1142.08 1211.62 39.41
    5 -23 1 o 1670.84 1260.12 49.77
    -5 24 1 o 996.68 1242.33 23.03
    -5 -24 1 o 1434.08 1182.04 29.65
    -4 24 1 o 75.31 81.86 7.60
    -4 -24 1 o 104.65 83.89 11.45
    -3 24 1 o 1551.81 1780.20 42.99
    -3 -24 1 o 2265.49 1747.45 75.49
    -2 24 1 o 39.86 59.57 11.42
    -2 -24 1 o 62.84 50.39 5.95
    -1 24 1 o 55.67 75.72 12.15
    -1 -24 1 o 139.93 106.20 8.50
    0 24 1 o 145.52 168.39 11.66
    0 -24 1 o 217.61 173.88 9.15
    1 24 1 o 1397.50 1658.44 61.31
    1 -24 1 o 1970.67 1570.20 34.45
    2 24 1 o 117.12 128.51 10.39
    2 -24 1 o 154.11 126.73 9.85
    3 24 1 o 393.92 432.43 19.31
    3 -24 1 o 691.66 503.18 31.64
    4 24 1 o 26.01 41.89 4.87
    4 -24 1 o 66.66 50.81 8.41
    5 24 1 o 95.55 92.18 8.35
    5 -24 1 o 106.07 82.85 7.68
    -5 25 1 o 64.87 84.12 5.58
    -5 -25 1 o 113.18 77.52 8.10
    -4 25 1 < 7.72 10.41 3.23
    -4 -25 1 o 17.80 16.54 3.29
    -3 25 1 o 1158.98 1350.67 34.61
    -3 -25 1 o 1846.59 1451.31 44.62
    -2 25 1 o 103.28 138.77 16.62
    -2 -25 1 o 164.00 128.21 11.15
    -1 25 1 o 1319.75 1520.29 39.39
    -1 -25 1 o 2132.52 1687.72 42.42
    0 25 1 o 74.59 91.35 8.65
    0 -25 1 o 116.85 102.39 7.79
    1 25 1 o 181.62 218.87 20.25
    1 -25 1 o 318.93 248.17 11.24
    2 25 1 o 312.64 388.38 16.91
    2 -25 1 o 465.18 397.78 17.46
    3 25 1 o 1298.22 1560.50 38.27
    3 -25 1 o 1909.70 1498.60 61.93
    4 25 1 o 102.04 118.80 7.97
    4 -25 1 o 142.00 115.55 11.26
    5 25 1 o 1226.56 1421.16 36.64
    5 -25 1 o 1793.09 1350.97 50.08
    -5 -26 1 o 1644.87 1512.26 45.01
    -4 26 1 o 60.36 71.39 5.83
    -4 -26 1 o 94.93 73.73 6.42
    -3 26 1 o 658.74 783.55 39.14
    -3 -26 1 o 1057.15 806.42 29.74
    -2 26 1 o 54.56 64.24 11.83
    -2 -26 1 o 94.52 75.54 8.33
    -1 26 1 o 731.82 793.26 27.31
    -1 -26 1 o 1161.84 897.48 28.09
    0 26 1 o 263.53 307.96 15.59
    0 -26 1 o 364.95 292.03 14.36
    1 26 1 o 2231.77 2489.42 84.19
    1 -26 1 o 3041.60 2376.34 47.56
    2 26 1 o 223.35 263.03 13.88
    2 -26 1 o 376.13 291.09 16.08
    3 26 1 o 1239.70 1526.76 35.97
    3 -26 1 o 2035.46 1556.68 63.39
    4 26 1 o 100.25 119.54 7.42
    4 -26 1 o 128.21 113.03 9.80
    -4 27 1 o 35.09 42.40 4.09
    -4 -27 1 o 47.69 38.01 4.26
    -3 27 1 o 2006.74 2494.64 75.14
    -3 -27 1 o 3099.60 2489.28 63.98
    -2 27 1 o 103.64 144.30 14.98
    -2 -27 1 o 182.50 135.93 11.38
    -1 27 1 o 1564.97 1717.72 43.40
    -1 -27 1 o 1946.22 1474.64 39.58
    0 27 1 o 127.79 147.68 10.69
    0 -27 1 o 208.76 169.65 10.66
    1 27 1 o 427.65 485.67 31.38
    1 -27 1 o 686.94 529.01 17.19
    2 27 1 o 74.93 76.93 13.74
    2 -27 1 o 86.91 70.35 7.35
    3 27 1 o 682.28 769.67 23.66
    3 -27 1 o 1102.73 793.86 28.90
    4 27 1 o 145.29 184.95 7.94
    4 -27 1 o 228.97 181.30 9.23
    -4 28 1 o 58.00 63.24 7.50
    -4 -28 1 o 83.09 71.14 4.95
    -3 28 1 o 170.94 192.63 16.98
    -3 -28 1 o 254.92 190.87 11.64
    -2 28 1 o 44.07 45.95 10.27
    -2 -28 1 o 62.31 51.04 6.45
    -1 28 1 o 211.83 236.50 13.23
    -1 -28 1 o 323.02 243.28 12.92
    0 28 1 o 128.90 151.59 10.61
    0 -28 1 o 234.79 161.75 11.13
    1 28 1 o 1678.78 1912.71 68.06
    1 -28 1 o 2547.26 1945.09 48.27
    2 28 1 o 109.41 154.22 16.09
    2 -28 1 o 201.67 162.06 10.73
    3 28 1 o 1177.90 1443.54 31.71
    3 -28 1 o 1836.97 1412.62 40.18
    4 28 1 o 120.33 150.59 9.93
    4 -28 1 o 205.77 138.31 12.07
    -4 29 1 o 31.11 46.93 4.99
    -4 -29 1 o 45.08 41.35 4.85
    -3 29 1 o 1055.86 1145.85 43.72
    -3 -29 1 o 1585.32 1200.18 35.53
    -2 29 1 o 158.13 192.85 16.82
    -2 -29 1 o 262.48 201.63 12.68
    -1 29 1 o 3374.84 3765.08 72.19
    -1 -29 1 o 4893.72 3786.10 78.78
    0 29 1 o 42.06 52.23 5.89
    0 -29 1 o 54.29 53.65 5.23
    1 29 1 < 16.79 17.40 6.38
    1 -29 1 o 45.86 33.07 6.11
    2 29 1 o 48.81 68.65 10.84
    2 -29 1 o 107.72 74.90 7.42
    3 29 1 o 451.73 527.45 26.90
    3 -29 1 o 694.30 556.16 18.92
    4 -29 1 o 220.56 173.43 10.88
    -3 30 1 o 365.40 457.98 20.95
    -3 -30 1 o 540.99 432.63 15.63
    -2 30 1 o 20.31 20.29 6.38
    -2 -30 1 o 31.51 22.21 4.46
    -1 30 1 o 316.12 355.54 14.45
    -1 -30 1 o 472.05 363.13 14.73
    0 30 1 o 167.99 199.33 10.58
    0 -30 1 o 263.23 203.86 10.99
    1 30 1 o 3025.32 3280.42 97.41
    1 -30 1 o 4348.46 3202.85 121.18
    2 30 1 o 225.37 232.84 19.63
    2 -30 1 o 288.12 228.15 17.89
    3 30 1 o 1075.66 1156.76 42.06
    3 -30 1 o 1676.18 1229.72 50.96
    -3 31 1 o 1574.36 1822.66 49.30
    -3 -31 1 o 2259.49 1755.75 43.02
    -2 31 1 o 73.63 81.48 9.66
    -2 -31 1 o 121.19 85.49 7.28
    -1 31 1 o 1618.85 1809.21 37.85
    -1 -31 1 o 2537.14 1862.82 54.17
    0 31 1 o 102.95 117.94 7.56
    0 -31 1 o 138.30 111.44 7.38
    1 31 1 o 258.82 322.12 20.01
    1 -31 1 o 363.01 304.99 13.74
    2 31 1 o 40.81 50.24 8.12
    2 -31 1 o 43.60 39.11 6.33
    3 31 1 o 312.10 336.36 17.46
    3 -31 1 o 443.63 319.91 18.12
    -2 32 1 o 67.37 72.75 7.79
    -2 -32 1 o 78.24 60.73 5.26
    -1 32 1 o 618.63 702.44 26.41
    -1 -32 1 o 926.74 703.47 24.50
    0 32 1 o 63.08 81.96 8.38
    0 -32 1 o 111.57 84.01 7.50
    1 32 1 o 1656.50 1807.83 56.87
    1 -32 1 o 2722.48 1910.60 77.83
    2 32 1 o 278.78 315.42 18.04
    2 -32 1 o 408.70 309.47 18.57
    -2 33 1 o 76.10 90.43 6.85
    -2 -33 1 o 105.18 79.61 5.14
    -1 33 1 o 1005.79 1249.19 33.20
    -1 -33 1 o 1749.18 1292.98 36.42
    0 33 1 o 119.37 149.05 9.66
    0 -33 1 o 201.03 144.47 8.65
    1 33 1 o 538.28 557.80 24.36
    1 -33 1 o 867.60 574.40 30.39
    2 33 1 o 43.08 42.90 6.15
    2 -33 1 o 52.59 41.16 5.37
    -1 -34 1 o 811.41 546.20 26.93
    1 34 1 o 870.63 1019.37 29.61
    1 -34 1 o 1292.39 995.22 37.80
    -7 0 2 o 45.43 47.95 6.46
    -6 0 2 o 204.63 198.25 18.20
    -5 0 2 o 293.48 280.12 14.68
    -4 0 2 o 3695.28 3880.13 105.70
    -3 0 2 o 2069.12 2010.37 46.76
    -2 0 2 o 10230.40 9609.08 176.24
    -1 0 2 o 6950.30 6721.55 169.95
    0 0 2 o 962.99 785.22 19.88
    1 0 2 o 6735.91 6944.45 113.39
    2 0 2 o 7072.56 7311.75 122.34
    3 0 2 o 3159.36 3175.60 61.24
    4 0 2 o 2637.93 2558.29 58.89
    5 0 2 o 134.41 125.98 8.22
    6 0 2 o 57.76 23.29 7.95
    7 0 2 o 97.68 81.75 9.08
    -7 1 2 o 323.55 321.36 17.35
    -7 -1 2 o 391.53 341.90 19.70
    -6 1 2 o 1682.63 1577.81 57.54
    -6 -1 2 o 1612.34 1460.00 61.15
    -5 1 2 o 189.66 200.50 11.65
    -5 -1 2 o 152.84 174.62 10.58
    -4 1 2 o 31.98 1.69 6.09
    -4 -1 2 o 43.82 5.48 6.62
    -3 1 2 o 145.40 155.75 13.05
    -3 -1 2 o 198.59 184.75 10.90
    -2 1 2 o 3339.65 3223.33 92.15
    -2 -1 2 o 3322.69 3133.09 63.67
    -1 1 2 o 9557.32 9381.86 230.02
    -1 -1 2 o 9687.21 9047.77 133.28
    0 1 2 o 52949.50 55762.20 864.98
    0 -1 2 o 51304.70 54357.50 683.39
    1 1 2 o 9466.67 11174.30 155.63
    1 -1 2 o 10684.50 10721.20 179.05
    2 1 2 o 1966.29 1789.50 38.68
    2 -1 2 o 1902.75 1661.95 38.55
    3 1 2 o 63.75 56.61 5.23
    3 -1 2 o 54.07 56.89 5.17
    4 1 2 o 265.29 282.02 13.73
    4 -1 2 o 267.35 268.62 18.86
    5 1 2 o 884.21 937.83 22.39
    5 -1 2 o 920.70 934.61 23.04
    6 1 2 o 1982.47 1951.47 47.66
    6 -1 2 o 2116.31 1977.94 49.57
    7 1 2 o 658.87 607.31 26.48
    7 -1 2 o 676.51 620.52 26.99
    -7 2 2 o 21.24 26.12 4.83
    -7 -2 2 o 33.32 25.17 5.86
    -6 2 2 o 375.67 411.64 22.05
    -6 -2 2 o 430.38 433.42 17.79
    -5 2 2 o 779.38 786.91 25.76
    -5 -2 2 o 787.91 808.14 38.76
    -4 2 2 o 3438.18 3544.33 70.77
    -4 -2 2 o 3874.52 3781.74 79.58
    -3 2 2 o 1080.24 1085.61 41.93
    -3 -2 2 o 1132.21 1085.53 30.28
    -2 2 2 o 1552.11 1553.53 49.89
    -2 -2 2 o 1344.78 1306.42 30.82
    -1 2 2 o 2085.98 1989.05 58.27
    -1 -2 2 o 2033.74 1856.66 31.22
    0 2 2 o 2242.68 2177.90 41.61
    0 -2 2 o 2403.11 2274.19 35.98
    1 2 2 o 1620.94 1712.12 30.73
    1 -2 2 o 1592.25 1530.50 31.27
    2 2 2 o 4694.56 4774.14 82.99
    2 -2 2 o 4417.47 4262.10 80.27
    3 2 2 o 1332.60 1381.03 25.89
    3 -2 2 o 1337.73 1325.86 32.17
    4 2 2 o 3359.93 3398.26 70.09
    4 -2 2 o 3817.15 3658.72 109.30
    5 2 2 o 595.38 583.82 17.62
    5 -2 2 o 623.33 580.05 18.23
    6 2 2 o 240.30 224.11 13.28
    6 -2 2 o 255.01 244.57 13.59
    7 2 2 o 210.41 183.47 13.45
    7 -2 2 o 202.95 161.83 13.15
    -7 3 2 o 381.23 389.79 18.68
    -7 -3 2 o 414.07 366.11 20.26
    -6 3 2 o 2312.74 2338.71 73.33
    -6 -3 2 o 2211.35 2129.90 50.97
    -5 3 2 o 259.89 253.22 13.81
    -5 -3 2 o 277.37 238.26 21.84
    -4 3 2 o 126.06 134.80 9.05
    -4 -3 2 o 124.61 123.56 9.56
    -3 3 2 o 464.62 498.31 24.98
    -3 -3 2 o 556.73 503.11 26.95
    -2 3 2 o 4166.35 4345.63 111.74
    -2 -3 2 o 4251.67 4239.43 78.80
    -1 3 2 o 1244.68 1240.49 38.71
    -1 -3 2 o 1084.08 1089.27 18.48
    0 3 2 o 2268.22 2396.16 41.06
    0 -3 2 o 2959.09 3036.33 52.98
    1 3 2 o 76.48 83.02 6.67
    1 -3 2 o 48.63 54.42 4.31
    2 3 2 o 1155.50 1273.96 36.73
    2 -3 2 o 1246.11 1247.13 28.50
    3 3 2 < 6.00 8.16 4.15
    3 -3 2 o 7.70 7.81 2.54
    4 3 2 o 812.32 832.10 20.03
    4 -3 2 o 872.43 813.73 27.79
    5 3 2 o 444.92 443.41 14.85
    5 -3 2 o 470.36 432.50 15.50
    6 3 2 o 1513.64 1467.58 39.54
    6 -3 2 o 1281.54 1236.72 34.82
    7 3 2 o 649.85 566.57 26.12
    7 -3 2 o 564.08 507.68 23.60
    -7 4 2 o 13.12 10.14 3.93
    -6 4 2 o 723.67 763.55 33.47
    -6 -4 2 o 816.87 757.42 25.96
    -5 4 2 o 359.64 373.14 13.30
    -5 -4 2 o 391.43 355.23 26.52
    -4 4 2 o 3159.55 3275.45 66.18
    -4 -4 2 o 3621.13 3459.47 75.85
    -3 4 2 o 1205.68 1234.49 45.94
    -3 -4 2 o 1368.88 1249.65 49.24
    -2 4 2 o 4287.36 4457.45 77.73
    -2 -4 2 o 4603.07 4579.51 118.68
    -1 4 2 o 318.82 351.36 7.07
    -1 -4 2 o 390.05 400.71 10.11
    0 4 2 o 1190.51 1122.93 32.31
    0 -4 2 o 1130.93 1057.87 18.05
    1 4 2 o 374.13 377.02 15.89
    1 -4 2 o 353.40 370.98 13.93
    2 4 2 o 8018.71 8486.30 139.59
    2 -4 2 o 8960.14 8757.08 219.43
    3 4 2 o 1895.47 1983.14 62.06
    3 -4 2 o 2350.25 2078.98 50.73
    4 4 2 o 1696.35 1756.89 33.16
    4 -4 2 o 2151.92 1944.49 51.55
    5 4 2 o 337.16 343.87 16.12
    5 -4 2 o 368.84 329.98 25.79
    6 4 2 o 85.77 70.68 8.17
    6 -4 2 o 90.60 63.90 12.34
    7 4 2 o 27.24 28.45 4.86
    7 -4 2 o 44.84 42.20 5.85
    -7 5 2 o 154.42 148.75 10.75
    -6 5 2 o 1464.87 1514.87 53.41
    -6 -5 2 o 1749.21 1588.65 43.20
    -5 5 2 o 357.89 363.20 16.59
    -5 -5 2 o 426.11 375.20 27.87
    -4 5 2 o 550.61 587.40 15.74
    -4 -5 2 o 579.03 572.65 21.70
    -3 5 2 < 0.37 0.51 3.54
    -3 -5 2 < 0.80 0.77 3.39
    -2 5 2 o 4226.86 4099.15 78.34
    -2 -5 2 o 4400.75 4143.75 114.29
    -1 5 2 o 1253.45 1360.24 20.42
    -1 -5 2 o 1403.41 1424.77 27.39
    0 5 2 o 1787.37 1871.08 46.33
    0 -5 2 o 1717.21 1771.29 26.75
    1 5 2 o 1852.17 1934.63 51.81
    1 -5 2 o 2001.00 1935.81 54.28
    2 5 2 o 3273.01 3467.30 89.48
    2 -5 2 o 3665.89 3492.00 98.43
    3 5 2 o 19.17 14.10 5.46
    3 -5 2 o 21.31 15.18 3.93
    4 5 2 o 1207.77 1280.37 26.08
    4 -5 2 o 1393.97 1298.27 38.21
    5 5 2 o 785.12 785.48 26.18
    5 -5 2 o 877.35 816.52 42.28
    6 5 2 o 1866.67 1874.23 45.80
    6 -5 2 o 2050.54 1863.64 70.91
    7 5 2 o 312.86 306.95 16.36
    7 -5 2 o 321.61 316.24 11.55
    -7 6 2 o 14.02 18.16 3.26
    -6 6 2 < 8.62 12.53 3.15
    -6 -6 2 o 13.43 10.58 4.08
    -5 6 2 o 133.76 135.33 14.29
    -5 -6 2 o 157.86 161.37 16.79
    -4 6 2 o 2380.86 2464.40 36.51
    -4 -6 2 o 2607.18 2496.62 59.31
    -3 6 2 o 1084.11 1154.57 43.40
    -3 -6 2 o 1247.88 1185.15 46.69
    -2 6 2 o 4066.09 4212.68 76.46
    -2 -6 2 o 4278.58 4132.46 112.20
    -1 6 2 o 378.09 422.04 11.64
    -1 -6 2 o 383.69 385.71 14.90
    0 6 2 o 1408.23 1430.48 37.97
    0 -6 2 o 1504.24 1429.90 24.34
    1 6 2 o 1007.70 1039.64 31.83
    1 -6 2 o 1001.47 1004.65 19.93
    2 6 2 o 3589.43 4000.36 96.59
    2 -6 2 o 4325.39 4152.10 114.75
    3 6 2 o 1385.30 1566.01 48.65
    3 -6 2 o 1708.23 1562.08 59.62
    4 6 2 o 1776.31 1877.23 29.79
    4 -6 2 o 1989.43 1813.87 49.29
    5 6 2 o 288.97 276.57 14.87
    5 -6 2 o 288.72 270.48 22.93
    6 6 2 o 14.88 14.06 4.46
    6 -6 2 < 16.44 15.70 7.03
    7 -6 2 o 221.88 198.40 9.07
    -7 7 2 o 207.99 213.12 11.75
    -6 7 2 o 1089.52 1193.35 30.82
    -6 -7 2 o 1190.85 1134.05 33.31
    -5 7 2 o 278.59 322.30 21.40
    -5 -7 2 o 338.30 338.49 16.65
    -4 7 2 o 229.07 223.18 8.71
    -4 -7 2 o 259.48 224.59 14.32
    -3 7 2 o 409.35 423.89 24.10
    -3 -7 2 o 520.99 453.13 27.12
    -2 7 2 o 3029.89 3107.15 60.55
    -2 -7 2 o 3607.94 3422.98 97.13
    -1 7 2 o 1090.64 1221.89 33.45
    -1 -7 2 o 1344.64 1243.60 38.60
    0 7 2 o 5055.70 5094.99 122.83
    0 -7 2 o 4568.20 4328.33 65.51
    1 7 2 o 801.74 848.49 27.20
    1 -7 2 o 958.84 918.83 20.28
    2 7 2 o 871.73 988.34 31.96
    2 -7 2 o 1322.92 1217.35 44.97
    3 7 2 o 120.61 133.92 11.50
    3 -7 2 o 141.12 133.65 13.93
    4 7 2 o 408.00 427.27 11.64
    4 -7 2 o 447.94 431.31 19.66
    5 7 2 o 687.28 669.73 24.17
    5 -7 2 o 673.90 642.16 36.53
    6 7 2 o 1739.10 1770.15 43.48
    6 -7 2 o 2009.50 1786.38 69.70
    7 -7 2 o 339.15 318.92 11.16
    -7 8 2 o 31.18 27.94 4.41
    -6 8 2 o 762.34 800.87 24.26
    -6 -8 2 o 874.97 806.83 27.32
    -5 8 2 o 551.96 603.06 31.50
    -5 -8 2 o 652.79 583.97 24.30
    -4 8 2 o 4064.20 4352.40 67.92
    -4 -8 2 o 4785.35 4472.74 78.04
    -3 8 2 o 1467.96 1530.80 54.08
    -3 -8 2 o 1797.63 1644.84 61.18
    -2 8 2 o 3118.85 3331.67 63.49
    -2 -8 2 o 3891.44 3699.98 104.27
    -1 8 2 o 254.43 274.67 13.19
    -1 -8 2 o 348.42 325.24 14.80
    0 8 2 o 235.41 245.32 11.04
    0 -8 2 o 289.76 287.55 8.03
    1 8 2 o 308.23 330.02 14.50
    1 -8 2 o 363.33 360.83 10.54
    2 8 2 o 2540.07 2884.58 72.14
    2 -8 2 o 3008.10 2949.89 86.23
    3 8 2 o 1840.99 2023.58 59.47
    3 -8 2 o 2402.42 2140.07 78.15
    4 8 2 o 3227.22 3512.47 47.60
    4 -8 2 o 3922.42 3627.42 83.40
    5 8 2 o 478.33 483.77 16.41
    5 -8 2 o 595.37 517.08 34.29
    6 8 2 o 21.43 25.01 4.48
    6 -8 2 o 20.18 22.14 6.63
    7 -8 2 o 21.50 20.20 2.61
    -6 9 2 o 983.70 1031.28 28.29
    -6 -9 2 o 1165.33 1089.44 32.79
    -5 9 2 o 296.28 300.84 15.03
    -5 -9 2 o 382.60 327.11 18.26
    -4 9 2 o 1011.70 1065.31 25.21
    -4 -9 2 o 1281.86 1143.84 29.48
    -3 9 2 o 553.58 619.68 29.24
    -3 -9 2 o 621.20 574.94 30.90
    -2 9 2 o 2236.72 2335.34 49.55
    -2 -9 2 o 2525.27 2367.73 73.42
    -1 9 2 o 3094.12 3221.89 61.88
    -1 -9 2 o 3624.10 3311.03 93.10
    0 9 2 o 11403.50 11237.80 271.68
    0 -9 2 o 11660.30 10930.60 160.41
    1 9 2 o 2296.76 2525.34 63.28
    1 -9 2 o 2801.88 2609.20 52.73
    2 9 2 o 1187.18 1329.04 40.04
    2 -9 2 o 1298.86 1205.83 46.29
    3 9 2 o 118.87 124.89 11.18
    3 -9 2 o 128.10 120.29 13.59
    4 9 2 o 860.69 923.23 18.44
    4 -9 2 o 1131.48 998.04 35.06
    5 9 2 o 864.98 910.17 23.24
    5 -9 2 o 1082.23 948.98 49.40
    6 9 2 o 426.01 406.38 16.04
    6 -9 2 o 615.06 493.34 31.83
    7 -9 2 o 227.76 245.62 11.58
    -6 10 2 o 146.01 154.31 9.44
    -6 -10 2 o 193.87 169.50 11.44
    -5 10 2 o 184.91 198.88 9.67
    -5 -10 2 o 254.72 185.20 14.78
    -4 10 2 o 6751.53 7284.49 105.43
    -4 -10 2 o 7648.32 6935.70 117.41
    -3 10 2 o 2974.39 3154.14 92.41
    -3 -10 2 o 3405.09 3095.04 101.31
    -2 10 2 o 5010.22 5163.73 96.56
    -2 -10 2 o 5729.71 5123.96 148.96
    -1 10 2 o 917.14 934.46 26.62
    -1 -10 2 o 1084.65 942.85 34.69
    0 10 2 o 408.66 392.73 18.47
    0 -10 2 o 402.57 349.41 10.31
    1 10 2 o 1805.35 1988.91 52.58
    1 -10 2 o 2239.10 2058.81 36.60
    2 10 2 o 7543.81 8657.69 188.62
    2 -10 2 o 9690.96 8745.28 243.80
    3 10 2 o 4000.18 4742.01 110.45
    3 -10 2 o 5248.78 4719.75 147.15
    4 10 2 o 3975.70 4385.50 56.71
    4 -10 2 o 4657.17 4249.35 96.95
    5 10 2 o 299.33 308.83 12.75
    5 -10 2 o 358.98 302.87 26.60
    6 10 2 o 107.82 114.60 6.23
    6 -10 2 o 119.56 109.80 9.28
    -6 11 2 o 741.65 764.07 22.79
    -6 -11 2 o 967.42 838.82 28.31
    -5 11 2 o 397.89 431.64 14.62
    -5 -11 2 o 452.55 394.30 20.59
    -4 11 2 o 1318.75 1414.34 25.91
    -4 -11 2 o 1469.58 1343.96 27.64
    -3 11 2 o 38.57 35.78 8.21
    -3 -11 2 o 60.81 50.22 9.69
    -2 11 2 o 1581.25 1782.47 39.76
    -2 -11 2 o 1481.28 1413.67 50.17
    -1 11 2 o 2436.39 2598.14 54.55
    -1 -11 2 o 2633.52 2450.80 72.32
    0 11 2 o 10514.30 10545.50 257.45
    0 -11 2 o 12588.40 11177.20 150.62
    1 11 2 o 3080.34 3257.77 83.65
    1 -11 2 o 3569.91 3145.17 55.21
    2 11 2 o 1560.38 1915.46 50.04
    2 -11 2 o 1863.71 1793.36 62.70
    3 11 2 o 309.78 336.42 19.05
    3 -11 2 o 436.55 349.02 26.99
    4 11 2 o 2744.01 3007.61 42.55
    4 -11 2 o 3201.42 2898.80 73.14
    5 11 2 o 1204.97 1321.26 28.74
    5 -11 2 o 1356.39 1274.22 57.88
    6 11 2 o 715.48 756.91 17.84
    6 -11 2 o 891.43 785.73 27.34
    -6 12 2 o 407.74 420.07 15.46
    -6 -12 2 o 443.03 406.43 16.98
    -5 12 2 o 700.46 780.92 20.11
    -5 -12 2 o 908.59 825.76 30.79
    -4 12 2 o 3325.99 3751.71 51.10
    -4 -12 2 o 4055.43 3785.58 70.16
    -3 12 2 o 1087.04 1246.44 26.46
    -3 -12 2 o 1174.97 1082.10 47.79
    -2 12 2 o 3391.33 3541.27 71.61
    -2 -12 2 o 3587.38 3167.62 101.24
    -1 12 2 o 380.57 359.25 16.96
    -1 -12 2 o 372.12 304.56 11.55
    0 12 2 o 418.29 438.80 21.94
    0 -12 2 o 533.27 453.88 11.33
    1 12 2 o 984.64 992.53 35.27
    1 -12 2 o 1092.83 912.44 21.62
    2 12 2 o 3595.22 4058.73 99.04
    2 -12 2 o 3993.28 3552.07 115.58
    3 12 2 o 2207.33 2464.66 40.61
    3 -12 2 o 2431.00 2206.03 57.48
    4 12 2 o 3714.64 4119.08 54.45
    4 -12 2 o 4266.41 3850.24 91.53
    5 12 2 o 369.38 374.82 14.25
    5 -12 2 o 412.18 383.76 28.90
    6 12 2 o 134.44 156.17 8.27
    6 -12 2 o 184.78 174.61 10.85
    -6 13 2 o 1003.76 1085.71 26.55
    -6 -13 2 o 1214.24 1095.05 31.02
    -5 13 2 o 103.50 112.10 7.27
    -5 -13 2 o 98.09 89.68 9.65
    -4 13 2 o 184.66 194.34 10.49
    -4 -13 2 o 183.33 159.89 10.38
    -3 13 2 o 662.97 726.74 19.73
    -3 -13 2 o 844.77 744.28 21.81
    -2 13 2 o 9253.72 10312.50 169.21
    -2 -13 2 o 11413.00 10150.10 283.29
    -1 13 2 o 1169.96 1364.84 33.90
    -1 -13 2 o 1396.15 1316.03 45.41
    0 13 2 o 3825.13 4076.71 106.82
    0 -13 2 o 5199.67 4516.26 66.90
    1 13 2 o 361.68 433.21 20.05
    1 -13 2 o 419.84 403.64 11.69
    2 13 2 o 1517.02 1778.70 50.97
    2 -13 2 o 1880.03 1739.23 66.11
    3 13 2 o 230.16 259.60 11.98
    3 -13 2 o 285.11 242.13 15.66
    4 13 2 o 276.40 275.56 10.14
    4 -13 2 o 325.20 276.45 17.83
    5 13 2 o 54.94 55.01 6.51
    5 -13 2 o 43.24 35.82 6.70
    6 13 2 o 1529.37 1681.58 35.73
    6 -13 2 o 1819.81 1660.94 41.88
    -6 14 2 o 311.90 335.64 18.51
    -6 -14 2 o 334.67 302.05 13.08
    -5 14 2 o 549.65 591.15 17.35
    -5 -14 2 o 622.83 560.01 24.23
    -4 14 2 o 986.79 1148.11 26.87
    -4 -14 2 o 1081.29 978.27 28.36
    -3 14 2 o 213.48 255.38 11.08
    -3 -14 2 o 247.55 236.34 10.85
    -2 14 2 o 1468.41 1720.11 40.43
    -2 -14 2 o 1781.81 1726.19 60.50
    -1 14 2 o 417.52 457.23 23.77
    -1 -14 2 o 559.57 502.97 24.98
    0 14 2 o 163.87 184.55 14.10
    0 -14 2 o 197.99 181.07 7.41
    1 14 2 o 239.52 280.63 17.37
    1 -14 2 o 362.73 320.63 14.72
    2 14 2 o 1928.48 2335.87 62.77
    2 -14 2 o 2661.66 2453.31 60.14
    3 14 2 o 351.14 417.53 12.14
    3 -14 2 o 564.06 527.43 17.88
    4 14 2 o 904.47 1016.13 28.12
    4 -14 2 o 1264.60 1104.02 31.19
    5 14 2 o 263.33 289.45 20.03
    5 -14 2 o 275.94 242.86 15.73
    6 14 2 o 222.98 237.54 10.29
    6 -14 2 o 245.76 216.16 11.15
    -6 15 2 o 1161.85 1273.64 41.14
    -6 -15 2 o 1377.88 1261.46 31.52
    -5 15 2 o 84.69 95.02 8.63
    -5 -15 2 o 122.50 110.00 9.82
    -4 15 2 o 464.42 541.34 22.15
    -4 -15 2 o 697.77 606.09 26.51
    -3 15 2 o 147.29 186.66 9.66
    -3 -15 2 o 165.03 157.31 8.79
    -2 15 2 o 1768.13 2071.85 46.91
    -2 -15 2 o 2720.43 2415.89 84.57
    -1 15 2 o 1179.08 1378.48 46.65
    -1 -15 2 o 1590.61 1499.06 52.56
    0 15 2 o 4680.34 5697.84 130.33
    0 -15 2 o 6279.31 5567.56 92.02
    1 15 2 o 1253.61 1432.79 49.63
    1 -15 2 o 1714.00 1498.69 40.71
    2 15 2 o 829.31 940.05 36.71
    2 -15 2 o 1182.40 1027.56 34.09
    3 15 2 o 62.70 72.03 5.25
    3 -15 2 o 94.78 82.91 7.36
    4 15 2 o 834.38 932.70 26.92
    4 -15 2 o 1078.22 960.90 34.42
    5 15 2 o 628.72 680.84 32.22
    5 -15 2 o 821.75 727.54 28.13
    6 15 2 o 1408.40 1618.70 32.02
    6 -15 2 o 1835.34 1628.05 39.01
    -6 16 2 o 180.72 179.79 12.57
    -6 -16 2 o 233.91 207.90 9.37
    -5 16 2 o 43.88 48.22 6.33
    -5 -16 2 o 61.85 47.40 7.17
    -4 16 2 o 1565.35 1754.62 46.15
    -4 -16 2 o 2184.24 1973.16 54.73
    -3 16 2 o 1046.48 1191.70 28.08
    -3 -16 2 o 1479.70 1278.83 39.89
    -2 16 2 o 2301.75 2735.81 40.14
    -2 -16 2 o 3243.83 2882.24 55.36
    -1 16 2 o 391.58 444.54 24.72
    -1 -16 2 o 494.28 429.52 24.48
    0 16 2 o 162.12 234.04 15.84
    0 -16 2 o 304.18 251.11 9.86
    1 16 2 o 901.55 994.40 41.32
    1 -16 2 o 1189.76 1002.41 32.03
    2 16 2 o 4322.06 5103.27 86.87
    2 -16 2 o 5915.75 5072.95 112.20
    3 16 2 o 939.27 1064.66 24.47
    3 -16 2 o 1239.73 1087.74 30.13
    4 16 2 o 460.67 484.99 28.16
    4 -16 2 o 719.40 606.41 26.94
    5 16 2 o 341.42 391.59 22.54
    5 -16 2 o 476.56 429.29 19.74
    6 16 2 o 94.92 108.75 5.98
    6 -16 2 o 147.35 117.81 7.05
    -6 17 2 o 1408.78 1560.64 44.58
    -6 -17 2 o 1698.65 1554.50 34.38
    -5 17 2 o 177.99 233.69 11.89
    -5 -17 2 o 294.88 237.14 14.31
    -4 17 2 o 428.26 484.48 21.69
    -4 -17 2 o 491.84 445.41 21.09
    -3 17 2 o 48.11 58.91 6.30
    -3 -17 2 o 94.44 74.72 8.76
    -2 17 2 o 1112.80 1370.84 25.07
    -2 -17 2 o 1658.68 1424.17 40.98
    -1 17 2 o 1194.21 1369.26 49.48
    -1 -17 2 o 1650.87 1424.39 38.19
    0 17 2 o 4644.15 5784.10 134.20
    0 -17 2 o 6683.71 5726.39 98.51
    1 17 2 o 897.07 1037.91 41.81
    1 -17 2 o 1259.36 1044.35 33.73
    2 17 2 o 854.71 1004.75 27.83
    2 -17 2 o 1355.91 1139.38 37.00
    3 17 2 o 162.14 186.73 9.77
    3 -17 2 o 218.30 178.37 9.67
    4 17 2 o 404.68 443.92 26.13
    4 -17 2 o 533.42 423.52 22.36
    5 17 2 o 489.63 527.38 26.97
    5 -17 2 o 597.05 507.20 21.48
    6 17 2 o 633.46 747.24 16.83
    6 -17 2 o 812.11 774.76 18.45
    -6 18 2 o 641.75 722.78 24.12
    -6 -18 2 o 789.76 727.51 17.99
    -5 18 2 o 363.50 411.95 16.80
    -5 -18 2 o 524.41 427.35 18.83
    -4 18 2 o 1469.46 1730.78 44.13
    -4 -18 2 o 1964.72 1630.57 49.30
    -3 18 2 o 622.91 747.98 21.38
    -3 -18 2 o 931.69 775.09 29.98
    -2 18 2 o 903.91 1088.44 22.32
    -2 -18 2 o 1261.75 1070.96 34.24
    -1 18 2 o 175.00 202.87 9.83
    -1 -18 2 o 245.74 216.04 7.41
    0 18 2 < 13.77 13.34 6.24
    0 -18 2 o 12.28 6.42 2.92
    1 18 2 o 313.28 381.72 15.18
    1 -18 2 o 456.30 389.88 13.07
    2 18 2 o 2164.59 2668.91 52.52
    2 -18 2 o 3341.04 2950.86 59.85
    3 18 2 o 868.16 1048.62 24.60
    3 -18 2 o 1225.13 1040.12 25.62
    4 18 2 o 1491.42 1616.72 57.69
    4 -18 2 o 1781.52 1487.48 46.22
    5 18 2 o 200.87 246.49 16.36
    5 -18 2 o 308.30 248.02 13.67
    6 18 2 o 27.37 34.86 3.03
    6 -18 2 o 48.53 44.17 4.40
    -6 19 2 o 995.71 1092.79 31.15
    -6 -19 2 o 1206.99 1153.39 34.09
    -5 19 2 o 169.24 187.94 10.67
    -5 -19 2 o 249.89 193.13 11.75
    -4 19 2 o 176.19 186.60 13.40
    -4 -19 2 o 219.09 191.38 13.02
    -3 19 2 o 116.15 142.70 10.82
    -3 -19 2 o 187.62 146.37 16.68
    -2 19 2 o 735.17 929.31 22.86
    -2 -19 2 o 1067.41 922.36 30.97
    -1 19 2 o 886.50 1033.79 28.98
    -1 -19 2 o 1267.86 1066.15 20.66
    0 19 2 o 4525.75 5445.54 92.11
    0 -19 2 o 6618.17 5546.17 86.51
    1 19 2 o 1099.10 1417.82 32.58
    1 -19 2 o 1708.54 1441.93 30.39
    2 19 2 o 182.66 213.27 10.21
    2 -19 2 o 159.09 135.62 8.07
    3 19 2 o 82.14 103.15 8.68
    3 -19 2 o 119.38 110.70 9.48
    4 19 2 o 351.61 401.30 23.92
    4 -19 2 o 451.16 397.80 18.83
    5 19 2 o 457.82 508.97 24.77
    5 -19 2 o 634.81 546.92 19.46
    6 19 2 o 974.25 1158.41 29.91
    -5 20 2 o 231.24 263.10 11.83
    -5 -20 2 o 276.35 253.81 11.69
    -4 20 2 o 2308.57 2795.36 57.99
    -4 -20 2 o 3320.16 2854.15 70.83
    -3 20 2 o 595.24 720.11 24.94
    -3 -20 2 o 885.41 766.41 40.14
    -2 20 2 o 1436.22 1744.80 34.54
    -2 -20 2 o 2221.15 1796.24 41.35
    -1 20 2 o 315.97 377.55 16.26
    -1 -20 2 o 437.10 375.52 12.10
    0 20 2 o 461.64 528.21 16.09
    0 -20 2 o 615.97 494.26 14.89
    1 20 2 o 748.41 922.54 26.01
    1 -20 2 o 1095.81 905.49 22.83
    2 20 2 o 771.86 973.67 22.76
    2 -20 2 o 1204.43 999.85 28.28
    3 20 2 o 1201.78 1432.41 37.03
    3 -20 2 o 1778.63 1471.28 44.63
    4 20 2 o 1682.07 1909.15 61.41
    4 -20 2 o 2460.87 2015.59 55.28
    5 20 2 o 198.89 226.38 14.88
    5 -20 2 o 269.25 228.88 10.71
    -5 21 2 o 118.74 143.55 7.81
    -5 -21 2 o 167.14 147.22 8.18
    -4 21 2 o 96.45 107.13 9.62
    -4 -21 2 o 152.31 124.11 9.99
    -3 21 2 o 18.81 22.83 5.43
    -3 -21 2 o 27.43 21.68 7.33
    -2 21 2 o 1535.05 1853.20 36.32
    -2 -21 2 o 2224.46 1768.86 42.12
    -1 21 2 o 2132.82 2423.94 52.80
    -1 -21 2 o 2900.09 2313.46 44.02
    0 21 2 o 4621.70 5324.45 77.93
    0 -21 2 o 6240.12 5050.39 83.50
    1 21 2 o 1162.19 1458.32 27.48
    1 -21 2 o 1729.59 1415.95 36.71
    2 21 2 o 1706.86 2082.35 38.47
    2 -21 2 o 2538.67 2067.10 48.02
    3 21 2 o 19.97 24.53 5.43
    3 -21 2 o 20.46 23.86 6.47
    4 21 2 o 511.11 590.54 28.43
    4 -21 2 o 754.70 622.33 23.39
    5 21 2 o 562.04 590.79 25.63
    5 -21 2 o 676.16 564.57 17.67
    -5 22 2 o 130.19 162.10 7.53
    -5 -22 2 o 203.97 175.92 8.50
    -4 22 2 o 1992.49 2467.66 49.66
    -4 -22 2 o 3107.05 2597.36 51.53
    -3 22 2 o 633.36 797.40 24.98
    -3 -22 2 o 886.38 759.53 26.73
    -2 22 2 o 1437.69 1686.81 42.36
    -2 -22 2 o 1981.20 1599.99 47.16
    -1 22 2 o 174.85 193.66 12.36
    -1 -22 2 o 193.70 155.76 8.17
    0 22 2 o 537.94 594.95 18.18
    0 -22 2 o 790.51 644.68 18.21
    1 22 2 o 601.53 663.60 20.37
    1 -22 2 o 773.93 603.56 22.27
    2 22 2 o 2773.10 3353.10 66.09
    2 -22 2 o 3887.80 3072.43 114.51
    3 22 2 o 919.86 1103.86 31.67
    3 -22 2 o 1303.71 1079.98 53.04
    4 22 2 o 1497.94 1734.02 54.80
    4 -22 2 o 2261.49 1815.47 48.75
    5 22 2 o 162.28 194.57 11.88
    5 -22 2 o 196.27 181.69 9.85
    -5 23 2 o 56.84 82.14 4.53
    -5 -23 2 o 95.50 80.62 7.81
    -4 23 2 o 56.43 73.23 6.54
    -4 -23 2 o 115.34 93.90 6.07
    -3 23 2 o 220.45 241.61 13.79
    -3 -23 2 o 335.62 251.77 14.80
    -2 23 2 o 1538.79 1802.66 43.96
    -2 -23 2 o 2267.03 1735.47 52.56
    -1 23 2 o 555.22 618.70 22.71
    -1 -23 2 o 649.12 516.78 18.62
    0 23 2 o 1191.84 1360.19 29.06
    0 -23 2 o 1218.59 967.95 24.57
    1 23 2 o 99.33 106.95 7.73
    1 -23 2 o 80.16 48.54 6.76
    2 23 2 o 550.48 656.78 23.29
    2 -23 2 o 780.28 588.03 26.68
    3 23 2 o 49.45 48.53 7.60
    3 -23 2 o 44.41 38.76 8.91
    4 23 2 o 354.66 398.86 21.51
    4 -23 2 o 522.98 430.77 16.67
    5 23 2 o 263.25 331.56 14.31
    -5 24 2 o 226.68 284.67 10.60
    -5 -24 2 o 286.40 254.44 13.15
    -4 24 2 o 1351.93 1605.89 34.93
    -4 -24 2 o 1919.10 1590.09 33.09
    -3 24 2 o 340.67 441.79 27.65
    -3 -24 2 o 499.66 421.03 14.93
    -2 24 2 o 614.74 653.06 38.75
    -2 -24 2 o 880.99 703.28 27.56
    -1 24 2 o 172.69 207.83 12.15
    -1 -24 2 o 320.03 254.45 12.62
    0 24 2 o 78.45 100.06 7.58
    0 -24 2 o 95.33 79.21 7.03
    1 24 2 o 35.61 39.20 6.06
    1 -24 2 o 88.47 70.23 7.07
    2 24 2 o 1832.52 2103.26 38.27
    2 -24 2 o 2931.03 2190.36 64.88
    3 24 2 o 542.37 662.06 22.65
    3 -24 2 o 863.58 717.92 38.05
    4 24 2 o 1083.37 1275.84 40.64
    4 -24 2 o 1585.88 1268.31 49.49
    5 24 2 o 308.15 353.44 9.89
    -4 25 2 o 102.19 124.09 7.31
    -4 -25 2 o 132.24 109.45 7.28
    -3 25 2 o 184.32 233.48 19.64
    -3 -25 2 o 253.63 214.74 9.81
    -2 25 2 o 908.93 1059.44 47.92
    -2 -25 2 o 1365.82 1068.47 36.49
    -1 25 2 o 544.21 595.85 33.89
    -1 -25 2 o 884.69 707.74 22.75
    0 25 2 o 2528.06 2727.55 81.90
    0 -25 2 o 4058.10 3151.01 69.10
    1 25 2 o 760.39 878.02 43.37
    1 -25 2 o 1257.64 962.76 30.05
    2 25 2 o 418.70 456.78 20.07
    2 -25 2 o 662.40 482.88 23.52
    3 25 2 o 16.14 24.38 4.86
    3 -25 2 o 38.21 32.39 6.89
    4 25 2 o 215.70 241.23 14.31
    4 -25 2 o 277.67 235.26 14.05
    -4 26 2 o 1210.90 1376.18 45.55
    -4 -26 2 o 1724.30 1306.32 53.10
    -3 26 2 o 533.96 602.36 32.64
    -3 -26 2 o 782.99 605.16 18.28
    -2 26 2 o 2498.24 2846.78 88.98
    -2 -26 2 o 3638.56 2888.61 74.92
    -1 26 2 o 394.08 454.85 27.77
    -1 -26 2 o 571.75 441.67 17.43
    0 26 2 o 99.11 114.84 9.39
    0 -26 2 o 132.83 102.53 8.35
    1 26 2 o 416.23 478.97 31.14
    1 -26 2 o 677.58 513.07 20.27
    2 26 2 o 2168.10 2466.09 83.90
    2 -26 2 o 3219.61 2552.43 68.39
    3 26 2 o 799.12 948.10 26.74
    3 -26 2 o 1214.35 939.55 31.07
    4 26 2 o 751.02 902.45 28.05
    4 -26 2 o 1136.54 827.10 38.18
    -4 27 2 o 154.51 165.76 12.19
    -4 -27 2 o 192.62 153.16 11.79
    -3 27 2 o 32.19 43.56 8.02
    -3 -27 2 o 60.50 51.86 4.25
    -2 27 2 o 979.27 1107.47 29.94
    -2 -27 2 o 1474.56 1152.91 37.31
    -1 27 2 o 496.80 558.04 21.03
    -1 -27 2 o 731.49 587.81 19.83
    0 27 2 o 2830.57 3051.57 64.53
    0 -27 2 o 3926.19 3025.28 66.67
    1 27 2 o 1005.76 1100.70 50.30
    1 -27 2 o 1426.59 1071.31 31.90
    2 27 2 o 235.93 314.93 22.93
    2 -27 2 o 423.93 346.37 16.79
    3 27 2 o 78.95 108.75 12.21
    3 -27 2 o 124.94 108.60 7.59
    4 27 2 o 106.72 143.56 7.33
    4 -27 2 o 146.89 111.75 9.71
    -4 28 2 o 943.21 1164.63 32.26
    -4 -28 2 o 1367.06 1103.59 39.95
    -3 28 2 o 379.89 446.91 23.43
    -3 -28 2 o 558.65 451.29 16.76
    -2 28 2 o 436.65 461.61 17.33
    -2 -28 2 o 615.49 492.06 20.39
    -1 28 2 o 101.08 116.14 9.10
    -1 -28 2 o 144.39 109.47 7.84
    0 28 2 o 211.65 230.57 19.76
    0 -28 2 o 323.55 242.66 12.58
    1 28 2 o 248.00 298.51 23.00
    1 -28 2 o 388.59 313.42 16.43
    2 28 2 o 703.11 777.43 39.75
    2 -28 2 o 963.14 769.26 26.39
    3 28 2 o 413.30 470.46 26.01
    3 -28 2 o 569.46 449.85 16.33
    4 -28 2 o 1746.60 1289.78 48.00
    -3 29 2 o 41.62 57.03 7.03
    -3 -29 2 o 80.92 62.82 5.22
    -2 29 2 o 601.29 726.28 30.92
    -2 -29 2 o 968.26 782.32 20.33
    -1 29 2 o 576.22 669.70 20.69
    -1 -29 2 o 840.84 651.20 25.79
    0 29 2 o 1807.22 2024.71 67.06
    0 -29 2 o 2778.26 2188.08 49.14
    1 29 2 o 518.77 610.79 32.28
    1 -29 2 o 814.71 650.69 19.86
    2 29 2 o 170.09 186.43 17.87
    2 -29 2 o 248.95 199.31 10.76
    3 29 2 o 25.55 38.54 6.65
    3 -29 2 o 52.02 41.26 6.24
    -3 30 2 o 343.22 393.78 17.65
    -3 -30 2 o 474.53 389.09 13.50
    -2 30 2 o 732.59 904.51 31.99
    -2 -30 2 o 1121.28 871.48 27.46
    -1 30 2 o 202.25 232.63 10.50
    -1 -30 2 o 317.14 245.34 13.67
    0 30 2 < 11.18 4.34 5.47
    0 -30 2 o 9.04 7.10 2.64
    1 30 2 o 218.91 245.50 19.32
    1 -30 2 o 303.47 237.34 10.10
    2 30 2 o 1212.06 1270.85 49.88
    2 -30 2 o 1579.30 1253.27 33.54
    3 30 2 o 593.38 714.37 26.80
    3 -30 2 o 928.53 696.41 29.69
    -3 -31 2 o 67.99 59.48 5.70
    -2 31 2 o 354.65 431.67 18.15
    -2 -31 2 o 443.50 376.98 13.73
    -1 31 2 o 541.10 644.56 16.66
    -1 -31 2 o 818.67 636.09 22.78
    0 31 2 o 1414.75 1621.24 51.37
    0 -31 2 o 2117.96 1661.26 37.35
    1 31 2 o 385.53 431.34 24.06
    1 -31 2 o 533.28 421.44 12.83
    2 31 2 o 442.67 450.90 24.93
    2 -31 2 o 550.40 427.01 21.43
    -2 32 2 o 680.52 881.36 24.14
    -2 -32 2 o 967.81 766.96 22.51
    -1 32 2 o 46.28 58.96 3.87
    -1 -32 2 o 64.53 50.59 4.22
    0 32 2 o 90.57 91.63 9.55
    0 -32 2 o 113.18 85.60 6.64
    1 32 2 o 466.76 501.52 24.38
    1 -32 2 o 599.54 487.52 15.41
    2 32 2 o 768.93 800.65 30.78
    -1 -33 2 o 440.02 336.52 18.62
    0 33 2 o 1330.90 1398.75 41.97
    0 -33 2 o 1840.61 1348.43 52.12
    1 33 2 o 114.54 126.47 9.78
    -7 0 3 o 411.52 396.62 16.94
    -6 0 3 o 170.36 178.70 13.45
    -5 0 3 o 46.49 39.06 6.68
    -4 0 3 o 1659.44 1557.66 41.80
    -3 0 3 o 4698.92 4542.93 132.39
    -2 0 3 o 6774.34 5991.88 175.02
    -1 0 3 o 5748.10 5386.43 101.85
    0 0 3 o 1390.17 1265.29 29.40
    1 0 3 o 827.62 720.96 19.49
    2 0 3 o 662.02 511.07 28.73
    3 0 3 o 85.40 110.54 9.76
    4 0 3 o 2333.87 2238.16 56.24
    5 0 3 o 592.98 568.08 32.25
    6 0 3 o 842.52 825.00 36.84
    7 0 3 o 279.53 279.22 13.40
    -7 1 3 o 418.89 464.02 16.81
    -7 -1 3 o 430.24 447.82 17.47
    -6 1 3 o 919.09 1030.46 36.91
    -6 -1 3 o 1032.39 991.54 42.85
    -5 1 3 o 1522.32 1557.18 39.78
    -5 -1 3 o 1579.23 1563.74 40.89
    -4 1 3 o 1637.90 1593.67 34.36
    -4 -1 3 o 1569.06 1545.09 39.96
    -3 1 3 o 117.20 139.60 13.05
    -3 -1 3 o 123.52 141.74 13.22
    -2 1 3 o 1586.52 1394.61 53.54
    -2 -1 3 o 1613.77 1383.06 54.23
    -1 1 3 o 2983.01 2832.54 56.53
    -1 -1 3 o 2877.57 2633.95 44.81
    0 1 3 o 2509.76 2478.26 48.09
    0 -1 3 o 2497.46 2495.69 39.19
    1 1 3 o 3217.00 3298.14 87.75
    1 -1 3 o 3308.62 3370.18 61.24
    2 1 3 o 4427.05 4467.95 118.08
    2 -1 3 o 4429.96 4336.61 118.99
    3 1 3 o 2212.15 2147.48 66.93
    3 -1 3 o 2078.78 2036.81 64.88
    4 1 3 o 657.40 599.87 18.83
    4 -1 3 o 617.65 562.84 24.15
    5 1 3 o 908.61 862.75 41.27
    5 -1 3 o 944.36 867.17 43.24
    6 1 3 o 631.65 551.98 30.95
    6 -1 3 o 630.72 568.89 31.17
    7 1 3 o 382.64 368.44 16.11
    7 -1 3 o 384.09 377.42 16.22
    -7 2 3 o 290.39 289.48 12.94
    -7 -2 3 o 309.10 277.47 14.22
    -6 2 3 o 40.06 42.18 7.22
    -6 -2 3 o 47.96 47.28 8.82
    -5 2 3 o 98.07 82.98 8.49
    -5 -2 3 o 100.69 84.82 8.72
    -4 2 3 o 699.71 643.67 19.84
    -4 -2 3 o 588.45 552.89 29.81
    -3 2 3 o 2136.49 1957.90 72.01
    -3 -2 3 o 2023.17 1777.15 68.28
    -2 2 3 o 3276.80 3327.14 94.23
    -2 -2 3 o 2875.50 3174.02 84.20
    -1 2 3 o 1563.72 1715.48 32.95
    -1 -2 3 o 1651.39 1721.29 28.39
    0 2 3 o 741.62 769.39 14.79
    0 -2 3 o 738.06 762.67 19.28
    1 2 3 o 3337.18 3172.79 90.71
    1 -2 3 o 3395.61 3113.73 62.73
    2 2 3 o 1736.28 1724.80 54.68
    2 -2 3 o 1967.08 1886.18 61.68
    3 2 3 o 1588.09 1644.00 39.92
    3 -2 3 o 1613.71 1666.03 53.96
    4 2 3 o 2617.77 2691.91 47.45
    4 -2 3 o 2777.66 2703.59 86.45
    5 2 3 o 1389.84 1383.14 37.13
    5 -2 3 o 1463.10 1406.22 57.74
    6 2 3 o 750.84 768.16 33.88
    6 -2 3 o 764.13 706.34 35.23
    7 2 3 o 26.63 23.53 4.23
    7 -2 3 o 33.97 26.48 3.25
    -7 -3 3 o 320.01 332.52 14.48
    -6 3 3 o 496.36 486.45 25.91
    -6 -3 3 o 538.65 490.72 28.98
    -5 3 3 o 2066.11 2112.51 40.21
    -5 -3 3 o 2231.24 2214.22 52.26
    -4 3 3 o 927.15 930.92 23.62
    -4 -3 3 o 949.33 936.74 40.49
    -3 3 3 o 398.32 376.68 24.74
    -3 -3 3 o 453.21 375.04 23.86
    -2 3 3 o 502.86 428.74 25.39
    -2 -3 3 o 506.96 421.07 16.49
    -1 3 3 o 2833.92 2832.47 53.76
    -1 -3 3 o 2651.68 2564.30 42.09
    0 3 3 o 4045.72 4102.38 71.83
    0 -3 3 o 4086.07 4065.04 75.25
    1 3 3 o 3035.48 3038.48 56.11
    1 -3 3 o 3068.26 2984.31 58.01
    2 3 3 o 3057.73 3180.33 62.34
    2 -3 3 o 3217.48 3148.47 92.00
    3 3 3 o 468.76 512.53 28.49
    3 -3 3 o 493.77 522.40 25.20
    4 3 3 o 11.55 2.95 2.87
    4 -3 3 < 16.27 3.62 6.84
    5 3 3 o 32.87 31.40 4.48
    5 -3 3 o 51.16 34.63 10.67
    6 3 3 o 463.66 434.06 25.13
    6 -3 3 o 494.72 418.49 27.05
    7 3 3 o 478.45 449.53 18.25
    7 -3 3 o 458.00 426.46 18.11
    -7 -4 3 o 340.44 332.33 15.04
    -6 4 3 o 136.36 137.38 12.97
    -6 -4 3 o 168.05 147.33 15.37
    -5 4 3 o 689.39 733.89 19.42
    -5 -4 3 o 737.94 711.30 25.08
    -4 4 3 o 695.17 756.53 19.71
    -4 -4 3 o 750.06 743.43 35.37
    -3 4 3 o 2330.36 2303.17 76.98
    -3 -4 3 o 2485.14 2367.33 75.80
    -2 4 3 o 2716.10 2721.73 53.25
    -2 -4 3 o 3011.32 2790.46 81.95
    -1 4 3 o 3108.25 3159.94 58.58
    -1 -4 3 o 3251.55 3220.56 61.50
    0 4 3 o 2396.29 2440.79 45.12
    0 -4 3 o 2570.16 2434.13 50.99
    1 4 3 o 652.82 626.98 16.30
    1 -4 3 o 709.25 632.78 14.90
    2 4 3 o 1171.86 1176.38 43.76
    2 -4 3 o 1321.18 1167.17 47.06
    3 4 3 o 1893.41 1941.94 66.93
    3 -4 3 o 2147.30 1922.43 68.75
    4 4 3 o 2151.01 2220.93 40.87
    4 -4 3 o 2309.86 2194.53 76.74
    5 4 3 o 1135.39 1131.29 25.75
    5 -4 3 o 1233.34 1150.44 52.57
    6 4 3 o 456.56 418.96 24.39
    6 -4 3 o 509.35 453.99 27.64
    7 4 3 o 47.78 46.66 4.93
    7 -4 3 o 33.39 32.86 4.37
    -7 -5 3 o 400.68 395.14 16.61
    -6 5 3 o 576.29 584.31 19.46
    -6 -5 3 o 676.67 577.69 33.31
    -5 5 3 o 939.23 895.54 29.23
    -5 -5 3 o 956.28 876.34 44.64
    -4 5 3 o 1402.40 1392.87 30.78
    -4 -5 3 o 1494.45 1368.77 39.33
    -3 5 3 o 1622.20 1604.59 59.80
    -3 -5 3 o 1809.13 1643.75 59.57
    -2 5 3 < 5.10 9.78 3.24
    -2 -5 3 < 6.59 7.99 2.98
    -1 5 3 o 1512.52 1588.39 49.11
    -1 -5 3 o 1777.02 1665.95 34.87
    0 5 3 o 3395.93 3453.71 61.79
    0 -5 3 o 3749.88 3526.24 70.96
    1 5 3 o 7157.90 7146.59 123.83
    1 -5 3 o 7265.98 6795.96 102.95
    2 5 3 o 2885.89 3068.01 84.76
    2 -5 3 o 3222.39 2970.73 93.58
    3 5 3 o 759.43 818.11 36.36
    3 -5 3 o 888.72 821.82 37.60
    4 5 3 o 239.23 249.48 10.47
    4 -5 3 o 258.41 253.18 20.26
    5 5 3 o 109.22 124.00 7.08
    5 -5 3 o 123.73 133.04 15.08
    6 5 3 o 836.00 798.10 34.95
    6 -5 3 o 888.37 807.64 38.70
    7 -5 3 o 537.28 555.46 19.88
    -7 -6 3 o 666.61 704.68 23.27
    -6 6 3 o 189.44 199.24 10.20
    -6 -6 3 o 193.49 176.61 16.64
    -5 6 3 o 290.38 322.72 15.13
    -5 -6 3 o 358.64 345.11 25.78
    -4 6 3 o 612.46 619.63 18.33
    -4 -6 3 o 627.35 624.74 22.99
    -3 6 3 o 1994.27 2078.25 69.53
    -3 -6 3 o 2187.21 2036.06 68.80
    -2 6 3 o 3396.79 3422.57 98.64
    -2 -6 3 o 3633.64 3373.12 96.64
    -1 6 3 o 3129.53 3246.48 88.10
    -1 -6 3 o 3358.60 3093.10 61.07
    0 6 3 o 669.33 709.79 16.65
    0 -6 3 o 763.86 734.15 21.21
    1 6 3 o 27.27 27.13 2.86
    1 -6 3 o 31.17 24.11 2.90
    2 6 3 o 528.92 582.37 25.39
    2 -6 3 o 634.46 630.59 20.05
    3 6 3 o 1761.72 1909.94 62.44
    3 -6 3 o 2166.55 1995.58 70.87
    4 6 3 o 2020.86 2094.89 33.42
    4 -6 3 o 2289.24 2056.45 77.90
    5 6 3 o 974.20 1013.56 23.77
    5 -6 3 o 1097.59 982.90 49.24
    6 6 3 o 721.11 697.65 31.28
    6 -6 3 o 800.34 700.32 36.40
    -6 7 3 o 411.60 416.22 15.41
    -6 -7 3 o 529.07 467.75 28.81
    -5 7 3 o 669.22 693.77 24.36
    -5 -7 3 o 642.62 598.41 35.86
    -4 7 3 o 644.73 667.76 24.81
    -4 -7 3 o 683.92 603.61 19.19
    -3 7 3 o 325.78 347.85 22.61
    -3 -7 3 o 445.13 386.54 23.82
    -2 7 3 o 100.77 98.68 11.14
    -2 -7 3 o 92.65 94.20 8.41
    -1 7 3 o 1012.48 1093.66 37.72
    -1 -7 3 o 1075.40 1011.61 23.54
    0 7 3 o 2840.15 2943.94 53.49
    0 -7 3 o 3225.50 3021.65 92.26
    1 7 3 o 6203.46 6416.73 109.02
    1 -7 3 o 7103.58 6818.53 124.06
    2 7 3 o 3030.84 3367.72 87.45
    2 -7 3 o 3700.84 3467.10 73.01
    3 7 3 o 755.48 793.67 35.34
    3 -7 3 o 807.24 731.77 36.60
    4 7 3 o 28.02 28.12 3.98
    4 -7 3 o 38.23 44.00 8.61
    5 7 3 o 248.88 250.17 13.00
    5 -7 3 o 224.42 218.08 20.49
    6 7 3 o 601.55 595.97 27.47
    6 -7 3 o 623.05 533.56 30.98
    -6 8 3 o 54.57 52.11 5.42
    -6 -8 3 o 64.05 50.99 9.83
    -5 8 3 o 922.25 959.74 29.90
    -5 -8 3 o 1105.00 990.42 49.90
    -4 8 3 o 922.09 983.69 24.48
    -4 -8 3 o 1166.13 1096.18 27.23
    -3 8 3 o 2342.03 2531.69 56.26
    -3 -8 3 o 2669.25 2556.83 80.81
    -2 8 3 o 2918.58 3180.15 88.72
    -2 -8 3 o 3443.46 3215.57 92.73
    -1 8 3 o 5406.04 5674.15 142.67
    -1 -8 3 o 6447.36 5909.46 159.85
    0 8 3 o 2814.25 2784.30 53.61
    0 -8 3 o 3089.75 2775.45 61.35
    1 8 3 o 84.04 89.57 7.67
    1 -8 3 o 100.26 92.85 6.24
    2 8 3 o 864.47 980.95 34.27
    2 -8 3 o 1010.77 973.10 37.40
    3 8 3 o 1330.63 1496.18 50.21
    3 -8 3 o 1625.47 1496.63 41.48
    4 8 3 o 1429.53 1565.20 26.58
    4 -8 3 o 1682.88 1545.41 64.44
    5 8 3 o 809.18 845.24 20.91
    5 -8 3 o 935.90 869.97 45.01
    6 8 3 o 483.31 482.33 15.70
    6 -8 3 o 646.83 583.34 21.15
    -6 9 3 o 1609.74 1661.74 36.89
    -6 -9 3 o 1994.37 1734.26 67.60
    -5 9 3 o 2890.53 3000.56 52.06
    -5 -9 3 o 3491.56 3106.91 110.91
    -4 9 3 o 994.21 1062.72 26.13
    -4 -9 3 o 1217.15 1147.57 28.39
    -3 9 3 o 253.78 295.61 11.46
    -3 -9 3 o 305.83 302.02 13.65
    -2 9 3 o 56.86 57.80 9.08
    -2 -9 3 o 67.76 62.37 7.37
    -1 9 3 o 782.38 809.71 33.17
    -1 -9 3 o 901.35 901.16 24.01
    0 9 3 o 3014.43 3149.04 78.96
    0 -9 3 o 3253.80 3133.94 64.60
    1 9 3 o 1532.53 1842.30 47.19
    1 -9 3 o 1865.01 1894.42 40.28
    2 9 3 o 1826.54 2183.66 58.21
    2 -9 3 o 2161.61 2176.93 66.67
    3 9 3 o 2143.66 2462.51 50.60
    3 -9 3 o 2703.31 2440.03 60.56
    4 9 3 o 979.66 1055.30 23.99
    4 -9 3 o 1179.06 1078.33 51.58
    5 9 3 o 308.15 314.09 14.51
    5 -9 3 o 287.19 274.18 23.55
    6 9 3 o 62.62 59.55 5.31
    6 -9 3 o 73.70 69.11 6.62
    -6 10 3 o 103.58 100.42 10.76
    -6 -10 3 o 130.39 109.16 13.42
    -5 10 3 o 48.90 58.66 6.98
    -5 -10 3 o 58.16 46.44 7.19
    -4 10 3 o 1493.42 1597.56 34.40
    -4 -10 3 o 1682.86 1581.47 36.06
    -3 10 3 o 3156.54 3406.34 57.04
    -3 -10 3 o 3611.57 3386.39 73.22
    -2 10 3 o 2720.48 2894.26 86.21
    -2 -10 3 o 3175.56 2866.71 87.22
    -1 10 3 o 1064.23 1183.09 41.38
    -1 -10 3 o 1103.80 1098.66 27.83
    0 10 3 o 606.50 599.46 23.42
    0 -10 3 o 716.04 657.42 21.11
    1 10 3 o 713.14 720.72 27.38
    1 -10 3 o 862.21 701.79 23.57
    2 10 3 o 612.54 716.13 27.43
    2 -10 3 o 803.44 734.45 23.62
    3 10 3 o 619.84 787.26 22.24
    3 -10 3 o 951.03 863.55 29.86
    4 10 3 o 1629.82 1823.42 33.78
    4 -10 3 o 2147.44 1951.91 78.18
    5 10 3 o 1970.30 2085.64 47.07
    5 -10 3 o 2298.44 2112.60 81.98
    6 10 3 o 2148.85 2300.80 44.89
    6 -10 3 o 2494.61 2255.63 52.40
    -6 11 3 o 1618.78 1741.82 53.47
    -6 -11 3 o 1814.03 1616.87 62.04
    -5 11 3 o 1550.99 1706.22 42.74
    -5 -11 3 o 1892.64 1655.29 46.46
    -4 11 3 o 976.84 1015.57 32.51
    -4 -11 3 o 1119.54 1029.55 23.11
    -3 11 3 o 572.59 614.93 15.54
    -3 -11 3 o 636.10 559.84 17.04
    -2 11 3 o 92.31 96.19 11.62
    -2 -11 3 o 88.74 89.22 8.85
    -1 11 3 o 381.41 367.80 22.45
    -1 -11 3 o 642.58 499.24 29.43
    0 11 3 o 2621.49 2625.94 74.06
    0 -11 3 o 2912.57 2667.26 59.21
    1 11 3 o 2765.00 3033.79 77.47
    1 -11 3 o 3272.63 2946.68 65.69
    2 11 3 o 2481.61 2905.47 74.45
    2 -11 3 o 3279.67 3033.10 67.24
    3 11 3 o 1052.53 1253.98 30.63
    3 -11 3 o 1640.50 1418.53 43.53
    4 11 3 o 469.96 531.50 18.64
    4 -11 3 o 512.16 484.87 33.06
    5 11 3 o 1045.69 1159.22 30.10
    5 -11 3 o 1360.88 1210.39 38.17
    6 11 3 o 412.22 472.79 20.00
    6 -11 3 o 534.70 511.34 17.67
    -6 12 3 o 42.55 47.48 6.38
    -6 -12 3 o 56.09 48.22 8.51
    -5 12 3 o 412.97 440.04 19.33
    -5 -12 3 o 447.11 395.59 18.67
    -4 12 3 o 616.21 677.53 25.23
    -4 -12 3 o 666.60 564.10 24.18
    -3 12 3 o 1952.47 2168.96 34.76
    -3 -12 3 o 2707.12 2491.66 60.59
    -2 12 3 o 3259.47 3435.17 101.20
    -2 -12 3 o 4225.09 3632.41 113.76
    -1 12 3 o 3120.81 3413.09 94.14
    -1 -12 3 o 3618.76 3329.18 102.71
    0 12 3 o 1157.65 1182.96 41.55
    0 -12 3 o 1269.22 1167.26 31.51
    1 12 3 o 77.20 50.64 8.29
    1 -12 3 o 82.25 57.23 6.62
    2 12 3 o 715.23 788.77 30.98
    2 -12 3 o 848.01 715.01 25.67
    3 12 3 o 1712.59 2023.99 42.99
    3 -12 3 o 1955.64 1830.25 71.21
    4 12 3 o 2077.34 2285.41 48.91
    4 -12 3 o 2448.49 2182.09 88.17
    5 12 3 o 527.25 551.54 19.36
    5 -12 3 o 594.26 504.25 22.73
    6 12 3 o 647.83 746.23 26.82
    6 -12 3 o 653.14 604.20 19.32
    -6 13 3 o 198.79 205.77 13.57
    -6 -13 3 o 140.90 140.08 12.24
    -5 13 3 o 825.41 912.30 28.49
    -5 -13 3 o 988.98 874.44 29.77
    -4 13 3 o 873.20 994.22 31.43
    -4 -13 3 o 1121.78 1004.63 27.20
    -3 13 3 o 855.81 963.46 20.67
    -3 -13 3 o 1014.81 896.15 23.86
    -2 13 3 o 15.46 8.15 4.06
    -2 -13 3 < 10.38 10.46 4.64
    -1 13 3 o 1896.64 1958.55 66.23
    -1 -13 3 o 2308.14 1951.42 71.97
    0 13 3 o 2937.31 3070.31 85.07
    0 -13 3 o 3410.77 3006.34 67.86
    1 13 3 o 2430.90 2697.79 72.85
    1 -13 3 o 2946.69 2610.20 61.10
    2 13 3 o 2417.97 2840.45 53.27
    2 -13 3 o 3172.39 2778.28 66.94
    3 13 3 o 72.29 92.13 7.32
    3 -13 3 o 135.06 139.72 10.48
    4 13 3 o 74.57 58.33 7.15
    4 -13 3 o 56.86 40.61 11.87
    5 13 3 o 319.31 386.54 14.22
    5 -13 3 o 471.85 422.50 19.57
    6 13 3 o 367.95 443.45 18.37
    6 -13 3 o 498.45 479.44 15.03
    -6 14 3 o 238.02 234.43 14.32
    -6 -14 3 o 296.01 248.63 17.08
    -5 14 3 o 104.30 114.37 9.35
    -5 -14 3 o 117.66 103.86 8.95
    -4 14 3 o 138.64 156.07 11.88
    -4 -14 3 o 188.55 152.25 12.44
    -3 14 3 o 1548.31 1816.31 30.54
    -3 -14 3 o 1586.13 1474.29 40.26
    -2 14 3 o 2195.50 2337.97 44.14
    -2 -14 3 o 2642.57 2236.23 56.08
    -1 14 3 o 1836.35 1977.32 66.45
    -1 -14 3 o 2325.87 2030.93 72.45
    0 14 3 o 805.06 882.81 33.74
    0 -14 3 o 895.05 824.74 25.20
    1 14 3 o 763.93 788.48 33.46
    1 -14 3 o 950.99 806.05 27.03
    2 14 3 o 190.90 231.86 11.02
    2 -14 3 o 239.77 209.60 10.70
    3 14 3 o 1403.16 1550.89 38.17
    3 -14 3 o 1822.51 1593.00 47.37
    4 14 3 o 1709.19 1881.54 42.38
    4 -14 3 o 2205.84 1948.39 83.62
    5 14 3 o 329.38 372.46 21.41
    5 -14 3 o 450.62 382.86 18.85
    6 14 3 o 25.59 28.28 4.65
    6 -14 3 o 63.42 59.59 7.17
    -6 15 3 o 275.83 293.17 14.73
    -6 -15 3 o 418.16 366.37 19.44
    -5 15 3 o 333.05 380.86 16.59
    -5 -15 3 o 486.06 447.60 18.61
    -4 15 3 o 850.14 998.78 31.55
    -4 -15 3 o 1143.77 1010.28 34.66
    -3 15 3 o 385.73 445.38 13.58
    -3 -15 3 o 560.80 485.31 21.15
    -2 15 3 o 150.85 181.15 9.52
    -2 -15 3 o 235.37 189.25 12.33
    -1 15 3 o 734.79 797.00 25.19
    -1 -15 3 o 916.21 748.80 37.32
    0 15 3 o 1310.10 1545.23 48.37
    0 -15 3 o 1629.23 1487.79 38.57
    1 15 3 o 2194.08 2526.05 50.58
    1 -15 3 o 2998.09 2592.58 62.91
    2 15 3 o 2243.04 2607.27 51.87
    2 -15 3 o 2865.98 2526.86 52.28
    3 15 3 o 1194.66 1364.23 34.80
    3 -15 3 o 1374.39 1193.55 39.91
    4 15 3 o 145.65 154.72 16.03
    4 -15 3 o 203.07 193.50 21.59
    5 15 3 o 368.75 428.35 22.32
    5 -15 3 o 424.86 397.04 28.01
    6 15 3 o 764.68 873.70 26.71
    6 -15 3 o 991.45 873.22 32.63
    -6 16 3 o 257.40 278.40 13.28
    -6 -16 3 o 281.59 267.99 14.04
    -5 16 3 o 213.04 236.87 12.74
    -5 -16 3 o 307.61 275.53 13.89
    -4 16 3 o 659.51 765.94 27.46
    -4 -16 3 o 880.83 821.72 29.04
    -3 16 3 o 2533.37 2886.79 51.39
    -3 -16 3 o 3292.31 2866.99 70.75
    -2 16 3 o 1275.41 1541.13 32.03
    -2 -16 3 o 1694.04 1488.42 42.15
    -1 16 3 o 562.94 660.24 18.56
    -1 -16 3 o 838.02 718.51 17.70
    0 16 3 o 407.92 495.60 16.77
    0 -16 3 o 583.42 505.84 19.42
    1 16 3 o 117.19 134.31 9.23
    1 -16 3 o 161.15 136.53 6.89
    2 16 3 o 336.77 425.37 16.18
    2 -16 3 o 466.12 413.40 16.30
    3 16 3 o 369.49 423.55 17.95
    3 -16 3 o 435.90 401.93 20.42
    4 16 3 o 1422.66 1605.77 56.29
    4 -16 3 o 1731.17 1578.64 71.57
    5 16 3 o 1092.83 1233.61 42.31
    5 -16 3 o 1428.92 1196.89 55.14
    6 16 3 o 737.00 851.26 24.86
    6 -16 3 o 966.74 906.97 30.23
    -6 17 3 o 429.46 488.76 16.84
    -6 -17 3 o 582.17 511.46 20.66
    -5 17 3 o 1812.90 2086.51 44.79
    -5 -17 3 o 2261.30 2010.78 48.91
    -4 17 3 o 720.87 862.58 28.60
    -4 -17 3 o 972.74 812.36 30.53
    -3 17 3 o 205.25 291.50 14.71
    -3 -17 3 o 393.80 330.93 22.66
    -2 17 3 o 134.57 159.74 9.59
    -2 -17 3 o 181.04 162.55 9.12
    -1 17 3 o 1403.80 1618.26 33.46
    -1 -17 3 o 1807.34 1572.38 30.45
    0 17 3 o 1444.08 1695.31 37.69
    0 -17 3 o 1997.25 1702.67 32.14
    1 17 3 o 1353.55 1646.84 36.89
    1 -17 3 o 1901.54 1663.79 32.82
    2 17 3 o 1586.21 1969.03 42.64
    2 -17 3 o 2333.19 2065.22 45.97
    3 17 3 o 1532.89 1735.99 59.23
    3 -17 3 o 2024.87 1732.46 78.92
    4 17 3 o 269.39 261.29 20.91
    4 -17 3 o 305.77 242.83 25.73
    5 17 3 o 100.68 107.07 7.71
    5 -17 3 o 153.00 114.66 14.54
    -5 18 3 o 47.44 49.64 5.54
    -5 -18 3 o 55.36 42.51 5.33
    -4 18 3 o 259.59 307.51 16.08
    -4 -18 3 o 377.32 321.20 17.05
    -3 18 3 o 1392.78 1669.81 42.26
    -3 -18 3 o 1994.95 1723.17 65.98
    -2 18 3 o 1744.77 2112.41 40.41
    -2 -18 3 o 2409.93 2101.18 45.09
    -1 18 3 o 2504.61 2841.77 59.01
    -1 -18 3 o 3090.36 2648.22 45.98
    0 18 3 o 965.43 1088.96 39.93
    0 -18 3 o 1303.46 1102.60 23.85
    1 18 3 o 250.32 293.42 13.75
    1 -18 3 o 368.67 312.62 12.61
    2 18 3 o 284.12 368.45 15.85
    2 -18 3 o 461.23 405.32 16.43
    3 18 3 o 898.42 1047.95 42.33
    3 -18 3 o 1283.49 1099.88 58.27
    4 18 3 o 1219.70 1364.29 49.82
    4 -18 3 o 1514.20 1366.71 62.21
    5 18 3 o 672.66 753.16 21.11
    5 -18 3 o 923.79 772.80 37.66
    -5 19 3 o 623.22 726.96 20.09
    -5 -19 3 o 863.72 776.06 22.59
    -4 19 3 o 471.34 582.00 21.28
    -4 -19 3 o 714.42 601.49 24.01
    -3 19 3 < 11.86 1.54 5.18
    -3 -19 3 < 7.37 5.66 4.39
    -2 19 3 o 133.43 163.66 9.87
    -2 -19 3 o 231.01 176.41 12.16
    -1 19 3 o 1060.48 1228.94 27.76
    -1 -19 3 o 1584.08 1314.47 32.12
    0 19 3 o 1527.57 1785.94 55.38
    0 -19 3 o 2143.29 1819.02 40.32
    1 19 3 o 2195.91 2846.90 53.17
    1 -19 3 o 3003.66 2657.07 48.04
    2 19 3 o 1318.54 1618.07 38.76
    2 -19 3 o 1824.40 1592.18 38.11
    3 19 3 o 809.35 895.88 28.71
    3 -19 3 o 1154.48 956.74 53.60
    4 19 3 o 223.39 250.01 18.19
    4 -19 3 o 328.40 267.53 24.27
    5 19 3 o 93.74 111.72 6.74
    5 -19 3 o 134.60 103.47 11.58
    -5 20 3 o 62.05 76.29 5.40
    -5 -20 3 o 96.49 88.51 5.82
    -4 20 3 o 612.52 718.93 23.78
    -4 -20 3 o 864.91 715.15 26.16
    -3 20 3 o 1281.91 1552.28 38.60
    -3 -20 3 o 1994.92 1636.16 66.60
    -2 20 3 o 2408.10 2911.31 61.71
    -2 -20 3 o 3562.34 2979.44 105.27
    -1 20 3 o 2060.75 2398.35 43.33
    -1 -20 3 o 2981.09 2524.45 51.83
    0 20 3 o 388.48 465.05 23.86
    0 -20 3 o 631.39 526.94 18.25
    1 20 3 o 59.13 67.92 7.00
    1 -20 3 o 68.17 55.65 5.67
    2 20 3 < 0.17 1.43 3.91
    2 -20 3 < 3.05 2.88 3.74
    3 20 3 o 181.81 212.04 12.95
    3 -20 3 o 249.51 219.02 22.42
    4 20 3 o 1098.16 1208.49 44.78
    4 -20 3 o 1393.47 1207.21 54.72
    5 20 3 o 412.71 457.89 14.16
    5 -20 3 o 549.92 477.45 23.37
    -5 21 3 o 410.35 520.25 13.45
    -5 -21 3 o 573.68 540.61 15.28
    -4 21 3 o 513.88 612.03 20.19
    -4 -21 3 o 687.91 595.77 22.04
    -3 21 3 o 258.24 285.91 15.24
    -3 -21 3 o 313.48 268.66 20.83
    -2 21 3 o 396.61 463.77 20.65
    -2 -21 3 o 541.74 448.52 29.46
    -1 21 3 o 557.94 617.73 23.09
    -1 -21 3 o 619.33 511.34 21.55
    0 21 3 o 1540.49 1775.20 56.53
    0 -21 3 o 2213.47 1836.49 42.50
    1 21 3 o 2677.43 3366.60 61.27
    1 -21 3 o 4347.15 3566.44 75.20
    2 21 3 o 1992.49 2322.08 52.45
    2 -21 3 o 2803.45 2308.23 66.22
    3 21 3 o 454.68 582.80 20.39
    3 -21 3 o 687.98 590.94 37.48
    4 21 3 o 179.95 211.68 15.42
    4 -21 3 o 220.81 197.10 17.71
    5 21 3 o 39.08 38.29 5.51
    5 -21 3 o 30.54 26.47 4.74
    -5 22 3 o 415.42 464.98 12.41
    -5 -22 3 o 553.81 471.07 13.72
    -4 22 3 o 447.87 533.32 17.69
    -4 -22 3 o 628.73 499.95 19.94
    -3 22 3 o 725.50 885.45 42.52
    -3 -22 3 o 998.17 810.47 40.98
    -2 22 3 o 1439.89 1758.52 42.79
    -2 -22 3 o 2008.83 1697.89 69.55
    -1 22 3 o 1737.70 1982.81 46.47
    -1 -22 3 o 2425.72 2039.59 54.77
    0 22 3 o 1433.03 1682.86 54.09
    0 -22 3 o 2049.15 1617.59 49.78
    1 22 3 o 998.06 1115.28 42.06
    1 -22 3 o 1364.31 1079.24 31.64
    2 22 3 o 391.98 468.74 19.66
    2 -22 3 o 626.45 528.70 24.57
    3 22 3 o 669.43 846.09 25.01
    3 -22 3 o 1008.42 860.29 45.99
    4 22 3 o 937.47 1054.34 37.88
    4 -22 3 o 1289.31 1054.91 47.46
    5 22 3 o 361.99 433.19 10.55
    5 -22 3 o 491.85 442.70 17.67
    -4 23 3 o 335.63 390.03 13.95
    -4 -23 3 o 466.52 356.60 15.71
    -3 23 3 o 443.76 569.36 30.98
    -3 -23 3 o 669.10 558.81 31.35
    -2 23 3 o 238.87 331.13 15.14
    -2 -23 3 o 368.49 306.79 23.93
    -1 23 3 o 367.90 413.04 17.97
    -1 -23 3 o 393.47 349.32 16.96
    0 23 3 o 1077.52 1218.08 44.56
    0 -23 3 o 1450.62 1185.83 39.55
    1 23 3 o 916.15 1054.50 39.36
    1 -23 3 o 1373.00 1078.32 31.64
    2 23 3 o 1160.86 1284.65 36.24
    2 -23 3 o 1514.61 1179.89 41.60
    3 23 3 o 90.11 97.52 8.65
    3 -23 3 o 83.10 79.13 11.84
    4 23 3 o 19.11 20.12 3.41
    4 -23 3 o 34.23 32.68 6.25
    5 23 3 o 11.16 7.65 2.55
    -4 24 3 o 128.57 162.74 13.21
    -4 -24 3 o 222.61 180.84 9.47
    -3 24 3 o 489.77 538.70 31.25
    -3 -24 3 o 710.19 550.48 22.80
    -2 24 3 o 492.19 563.71 21.34
    -2 -24 3 o 746.82 579.72 35.51
    -1 24 3 o 198.66 196.94 12.72
    -1 -24 3 o 258.51 195.23 13.28
    0 24 3 o 266.24 309.48 19.31
    0 -24 3 o 361.14 280.96 17.17
    1 24 3 o 50.02 52.26 8.29
    1 -24 3 o 69.14 53.61 6.17
    2 24 3 o 997.28 1212.74 32.54
    2 -24 3 o 1479.29 1201.34 31.54
    3 24 3 o 1093.53 1304.60 24.64
    3 -24 3 o 1604.67 1297.19 57.63
    4 24 3 o 729.49 862.28 18.70
    4 -24 3 o 1033.28 830.94 35.91
    -4 25 3 o 351.83 449.81 20.05
    -4 -25 3 o 536.01 476.36 14.77
    -3 25 3 o 398.82 464.22 26.19
    -3 -25 3 o 624.13 481.93 16.09
    -2 25 3 < 16.51 19.16 5.99
    -2 -25 3 < 19.09 19.40 6.44
    -1 25 3 o 301.02 341.41 15.20
    -1 -25 3 o 543.29 431.61 20.04
    0 25 3 o 928.14 1122.48 39.11
    0 -25 3 o 1339.04 1082.14 37.18
    1 25 3 o 657.99 771.96 25.34
    1 -25 3 o 913.23 718.38 23.66
    2 25 3 o 608.77 733.07 23.71
    2 -25 3 o 1048.01 807.04 24.16
    3 25 3 o 284.72 339.17 10.36
    3 -25 3 o 494.71 375.89 17.08
    4 25 3 o 86.38 105.93 4.61
    4 -25 3 o 136.76 116.04 6.34
    -4 26 3 o 213.02 286.72 13.39
    -4 -26 3 o 332.68 319.27 9.74
    -3 26 3 o 1044.19 1218.64 43.63
    -3 -26 3 o 1560.39 1288.36 28.85
    -2 26 3 o 841.44 1034.11 40.28
    -2 -26 3 o 1305.04 1029.11 48.93
    -1 26 3 o 990.95 1143.39 28.91
    -1 -26 3 o 1359.94 1086.31 35.38
    0 26 3 o 194.86 254.31 14.94
    0 -26 3 o 361.30 276.31 14.08
    1 26 3 o 50.95 61.86 6.84
    1 -26 3 o 100.33 75.68 7.95
    2 26 3 o 347.16 453.44 16.56
    2 -26 3 o 460.70 394.25 13.77
    3 26 3 o 343.57 413.86 10.62
    3 -26 3 o 564.58 414.15 17.30
    4 26 3 o 510.57 657.64 17.56
    -4 27 3 o 309.81 374.00 14.56
    -3 27 3 o 183.18 222.57 14.77
    -3 -27 3 o 285.26 231.21 8.76
    -2 27 3 o 86.54 97.88 11.68
    -2 -27 3 o 132.63 111.69 9.10
    -1 27 3 o 365.96 403.63 14.70
    -1 -27 3 o 581.04 439.66 19.81
    0 27 3 o 600.41 648.71 21.98
    0 -27 3 o 886.67 653.20 22.99
    1 27 3 o 977.63 1099.39 30.20
    1 -27 3 o 1347.37 1065.56 52.08
    2 27 3 o 734.90 852.57 24.38
    2 -27 3 o 1159.27 888.20 23.66
    3 27 3 o 300.49 359.20 20.19
    3 -27 3 o 392.36 329.88 12.65
    -3 28 3 o 501.30 622.42 23.26
    -3 -28 3 o 598.88 579.64 15.20
    -2 28 3 o 918.02 1008.52 25.12
    -2 -28 3 o 1305.70 1017.56 32.84
    -1 28 3 o 845.79 950.30 19.75
    -1 -28 3 o 1182.21 907.72 25.72
    0 28 3 o 228.54 247.07 12.31
    0 -28 3 o 343.60 265.89 16.27
    1 28 3 o 18.37 22.85 4.55
    1 -28 3 o 21.96 16.75 4.25
    2 28 3 o 176.79 201.04 18.09
    2 -28 3 o 280.67 222.34 11.20
    3 28 3 o 349.56 461.76 19.42
    3 -28 3 o 574.45 457.30 14.57
    -3 29 3 o 28.09 34.09 4.49
    -3 -29 3 o 17.98 19.53 3.57
    -2 29 3 o 12.25 14.68 2.88
    -2 -29 3 o 28.24 19.48 2.96
    -1 29 3 o 152.44 189.68 8.78
    -1 -29 3 o 229.53 179.95 11.89
    0 29 3 o 1082.92 1112.14 46.10
    0 -29 3 o 1487.60 1114.69 37.94
    1 29 3 o 976.02 984.93 45.00
    1 -29 3 o 1316.81 994.98 32.76
    2 29 3 o 896.72 983.55 40.84
    2 -29 3 o 1243.85 1003.73 40.78
    -2 30 3 o 727.21 856.67 26.43
    -2 -30 3 o 1165.27 881.18 26.00
    -1 30 3 o 945.67 1012.47 35.98
    -1 -30 3 o 1381.88 1028.13 33.40
    0 30 3 o 276.77 310.82 19.52
    0 -30 3 o 372.93 300.36 20.99
    1 30 3 o 25.11 40.36 7.45
    1 -30 3 o 62.23 46.03 5.08
    2 30 3 o 114.67 109.61 12.29
    2 -30 3 o 109.77 96.47 7.98
    -2 -31 3 o 26.45 22.72 2.73
    -1 31 3 o 454.29 486.03 20.02
    -1 -31 3 o 644.05 506.30 18.29
    0 31 3 o 705.21 703.60 30.63
    0 -31 3 o 947.34 731.75 23.83
    1 31 3 o 1022.22 1018.33 40.37
    1 -31 3 o 1248.25 968.24 26.95
    2 31 3 o 1018.98 1065.24 37.27
    -1 -32 3 o 520.60 413.11 20.06
    0 32 3 o 268.07 254.61 15.10
    0 -32 3 o 321.03 250.30 10.25
    1 32 3 o 30.62 32.03 5.80
    -6 0 4 o 830.38 902.90 31.42
    -5 0 4 o 232.02 229.34 12.76
    -4 0 4 o 884.29 896.11 37.02
    -3 0 4 o 175.61 156.32 9.28
    -2 0 4 o 496.36 455.83 16.97
    -1 0 4 o 11019.80 11144.60 190.28
    0 0 4 o 6050.58 5613.58 108.53
    1 0 4 o 13928.20 13336.20 339.79
    2 0 4 o 576.32 514.43 28.43
    3 0 4 o 110.78 76.97 6.06
    4 0 4 o 29.30 26.34 3.98
    5 0 4 o 1949.80 1866.18 66.04
    6 0 4 o 123.46 116.93 10.60
    -6 1 4 o 177.21 170.34 12.74
    -6 -1 4 o 143.40 140.71 10.87
    -5 1 4 o 1246.69 1232.49 33.51
    -5 -1 4 o 1318.05 1245.39 49.73
    -4 1 4 o 982.84 955.52 30.31
    -4 -1 4 o 996.80 977.71 27.53
    -3 1 4 o 2531.21 2548.20 46.82
    -3 -1 4 o 2581.70 2552.52 45.78
    -2 1 4 o 99.61 109.87 6.90
    -2 -1 4 o 91.74 92.71 6.98
    -1 1 4 o 3885.33 3503.34 73.04
    -1 -1 4 o 3577.05 3388.25 68.84
    0 1 4 o 251.18 167.62 10.71
    0 -1 4 o 290.08 186.22 18.04
    1 1 4 o 5481.63 5102.85 145.27
    1 -1 4 o 5260.88 4989.82 140.40
    2 1 4 o 630.29 639.97 29.80
    2 -1 4 o 727.59 717.92 33.21
    3 1 4 o 3518.14 3558.22 46.10
    3 -1 4 o 3466.11 3437.68 49.48
    4 1 4 o 361.40 341.18 12.26
    4 -1 4 o 412.37 391.74 16.50
    5 1 4 o 464.27 426.08 25.78
    5 -1 4 o 525.98 456.30 28.80
    6 1 4 < 1.78 6.31 2.82
    6 -1 4 < 7.68 6.49 3.86
    -6 2 4 o 139.03 159.20 11.52
    -6 -2 4 o 130.65 144.50 9.55
    -5 2 4 o 408.86 381.83 16.71
    -5 -2 4 o 328.35 342.26 22.07
    -4 2 4 o 107.37 115.73 14.20
    -4 -2 4 o 118.97 115.87 8.42
    -3 2 4 o 910.88 903.07 23.22
    -3 -2 4 o 977.89 961.94 26.90
    -2 2 4 o 1058.59 1032.74 27.35
    -2 -2 4 o 895.96 938.45 33.99
    -1 2 4 o 6439.80 6364.84 165.26
    -1 -2 4 o 6107.27 5947.19 156.23
    0 2 4 o 2428.74 2334.84 66.10
    0 -2 4 o 2352.11 2334.03 70.04
    1 2 4 o 3156.68 2996.43 63.83
    1 -2 4 o 2758.67 2531.17 81.97
    2 2 4 o 14.61 12.81 4.29
    2 -2 4 o 31.67 21.22 7.69
    3 2 4 o 151.26 127.50 8.91
    3 -2 4 o 125.66 120.08 6.22
    4 2 4 o 345.06 364.57 14.96
    4 -2 4 o 451.61 401.96 26.19
    5 2 4 o 1412.99 1392.42 34.57
    5 -2 4 o 1457.64 1348.18 54.94
    6 2 4 o 480.69 498.33 21.96
    6 -2 4 o 464.48 442.42 22.63
    -6 3 4 o 372.00 400.12 13.05
    -6 -3 4 o 463.93 434.03 22.46
    -5 3 4 o 1868.90 1764.95 44.06
    -5 -3 4 o 1797.14 1760.96 63.31
    -4 3 4 o 759.82 764.42 40.21
    -4 -3 4 o 910.84 897.06 26.65
    -3 3 4 o 1983.03 2089.79 39.36
    -3 -3 4 o 2128.16 2135.16 47.37
    -2 3 4 o 620.15 563.74 30.77
    -2 -3 4 o 610.75 588.75 27.53
    -1 3 4 o 359.46 322.50 19.74
    -1 -3 4 o 369.57 327.10 13.42
    0 3 4 o 608.28 593.72 23.12
    0 -3 4 o 593.98 570.26 26.30
    1 3 4 o 1507.38 1519.92 49.66
    1 -3 4 o 1331.28 1355.45 47.71
    2 3 4 o 769.59 820.06 36.74
    2 -3 4 o 832.24 828.25 36.49
    3 3 4 o 2556.88 2601.91 47.18
    3 -3 4 o 2772.34 2730.64 41.51
    4 3 4 o 671.14 733.83 22.30
    4 -3 4 o 820.26 804.74 38.33
    5 3 4 o 549.41 539.52 18.55
    5 -3 4 o 542.73 514.16 29.75
    6 3 4 o 40.92 37.72 6.01
    6 -3 4 o 51.96 39.43 7.19
    -6 4 4 o 368.01 392.67 19.77
    -6 -4 4 o 357.95 333.13 19.44
    -5 4 4 o 431.51 391.53 25.65
    -5 -4 4 o 467.44 396.01 27.28
    -4 4 4 o 159.00 159.77 17.85
    -4 -4 4 o 166.32 164.02 10.12
    -3 4 4 o 547.83 554.10 17.20
    -3 -4 4 o 560.18 514.37 19.44
    -2 4 4 o 1646.65 1747.03 58.50
    -2 -4 4 o 1737.08 1744.59 58.08
    -1 4 4 o 2248.21 2406.47 68.48
    -1 -4 4 o 2372.69 2416.23 49.38
    0 4 4 o 1218.57 1186.20 38.61
    0 -4 4 o 1424.01 1397.75 47.96
    1 4 4 o 2162.44 2224.43 64.72
    1 -4 4 o 2401.76 2412.92 74.48
    2 4 4 o 415.53 440.10 24.90
    2 -4 4 o 441.44 429.54 25.43
    3 4 4 o 55.23 53.99 5.28
    3 -4 4 o 64.24 55.01 4.64
    4 4 4 o 152.69 158.78 9.54
    4 -4 4 o 172.57 146.42 16.49
    5 4 4 o 1205.68 1197.28 31.00
    5 -4 4 o 1388.02 1239.78 53.69
    6 4 4 o 420.96 415.02 19.33
    6 -4 4 o 402.02 377.71 20.90
    -6 5 4 o 85.68 86.07 9.27
    -6 -5 4 o 65.26 62.25 7.97
    -5 5 4 o 528.19 535.36 29.03
    -5 -5 4 o 516.81 514.55 29.41
    -4 5 4 o 841.12 867.70 43.77
    -4 -5 4 o 862.12 852.58 26.46
    -3 5 4 o 2506.62 2594.84 46.87
    -3 -5 4 o 2726.84 2607.91 58.65
    -2 5 4 o 1523.29 1632.94 55.66
    -2 -5 4 o 1581.64 1662.13 56.08
    -1 5 4 o 682.27 739.99 29.85
    -1 -5 4 o 734.75 736.51 21.34
    0 5 4 o 405.71 413.52 18.42
    0 -5 4 o 488.00 460.47 17.22
    1 5 4 o 1852.97 2009.09 56.66
    1 -5 4 o 2072.30 2003.39 67.22
    2 5 4 o 1759.61 1901.88 61.16
    2 -5 4 o 2040.33 1874.58 68.64
    3 5 4 o 3592.45 3704.28 52.34
    3 -5 4 o 3973.93 3772.70 65.48
    4 5 4 o 183.71 182.99 10.60
    4 -5 4 o 223.01 209.27 18.86
    5 5 4 o 272.45 255.18 12.52
    5 -5 4 o 297.39 250.25 21.97
    6 5 4 o 56.03 66.35 6.35
    6 -5 4 o 71.45 65.18 8.76
    -6 6 4 o 708.22 775.55 29.40
    -6 -6 4 o 820.67 764.81 32.75
    -5 6 4 o 585.53 615.85 22.35
    -5 -6 4 o 659.55 627.60 33.94
    -4 6 4 o 51.56 44.02 11.28
    -4 -6 4 o 55.05 44.30 6.31
    -3 6 4 o 559.69 596.61 17.67
    -3 -6 4 o 703.44 684.45 22.98
    -2 6 4 o 1129.51 1202.31 45.83
    -2 -6 4 o 1196.68 1241.63 48.18
    -1 6 4 o 3360.21 3530.79 95.93
    -1 -6 4 o 3598.86 3473.09 71.21
    0 6 4 o 893.51 884.36 31.72
    0 -6 4 o 744.36 673.82 22.94
    1 6 4 o 1530.13 1639.31 48.56
    1 -6 4 o 1662.48 1577.11 57.84
    2 6 4 o 100.58 134.69 11.30
    2 -6 4 o 122.47 127.33 13.37
    3 6 4 o 152.45 156.41 7.25
    3 -6 4 o 167.80 153.84 8.88
    4 6 4 o 314.32 326.67 14.32
    4 -6 4 o 318.58 307.76 23.19
    5 6 4 o 1701.82 1743.95 39.94
    5 -6 4 o 1967.69 1747.66 69.30
    6 6 4 o 527.04 532.30 21.01
    6 -6 4 o 626.91 568.67 27.41
    -6 7 4 o 144.10 141.14 11.55
    -6 -7 4 o 179.40 162.78 13.34
    -5 7 4 o 1249.16 1255.40 35.85
    -5 -7 4 o 1441.73 1323.89 56.06
    -4 7 4 o 793.61 875.97 42.93
    -4 -7 4 o 883.19 875.53 27.88
    -3 7 4 o 1771.85 1798.63 47.44
    -3 -7 4 o 2049.33 1948.46 47.77
    -2 7 4 o 42.55 51.32 5.82
    -2 -7 4 o 85.17 78.36 7.51
    -1 7 4 o 13.22 4.42 4.37
    -1 -7 4 < 6.83 0.96 2.89
    0 7 4 o 280.74 280.34 15.50
    0 -7 4 o 278.68 246.57 13.24
    1 7 4 o 1802.24 1835.61 54.55
    1 -7 4 o 1951.35 1796.40 65.43
    2 7 4 o 1392.49 1526.88 50.35
    2 -7 4 o 1722.75 1597.04 62.28
    3 7 4 o 2345.76 2404.50 42.95
    3 -7 4 o 2627.51 2486.98 47.93
    4 7 4 o 308.20 322.78 11.59
    4 -7 4 o 325.74 300.34 24.33
    5 7 4 o 330.65 345.56 13.92
    5 -7 4 o 395.95 345.76 25.93
    6 7 4 o 58.24 78.09 5.89
    6 -7 4 o 69.68 76.83 8.56
    -6 8 4 o 107.76 119.79 9.83
    -6 -8 4 o 151.81 146.42 12.00
    -5 8 4 o 377.04 399.07 17.48
    -5 -8 4 o 535.12 453.36 30.42
    -4 8 4 o 118.02 119.99 10.44
    -4 -8 4 o 131.33 118.56 9.93
    -3 8 4 o 1349.62 1455.06 40.03
    -3 -8 4 o 1415.28 1401.56 37.39
    -2 8 4 o 335.60 327.43 12.76
    -2 -8 4 o 436.11 419.21 17.53
    -1 8 4 o 3778.85 3989.47 107.00
    -1 -8 4 o 4354.07 4166.03 85.73
    0 8 4 o 3630.36 3556.39 98.15
    0 -8 4 o 3703.56 3281.93 75.95
    1 8 4 o 1632.85 1747.79 50.31
    1 -8 4 o 1987.56 1792.25 66.95
    2 8 4 o 87.48 89.25 5.06
    2 -8 4 o 123.64 112.61 9.58
    3 8 4 o 23.99 23.12 3.47
    3 -8 4 o 26.18 16.29 5.46
    4 8 4 o 382.81 376.49 13.25
    4 -8 4 o 482.19 394.94 30.38
    5 8 4 o 1210.95 1227.18 31.35
    5 -8 4 o 1451.89 1234.37 56.84
    6 -8 4 o 40.90 29.76 6.45
    -6 9 4 o 284.00 289.74 15.95
    -6 -9 4 o 288.67 281.94 16.99
    -5 9 4 o 1277.38 1331.16 36.47
    -5 -9 4 o 1465.57 1254.36 57.16
    -4 9 4 o 1694.76 1782.12 46.30
    -4 -9 4 o 1948.24 1798.79 48.95
    -3 9 4 o 5217.79 5491.05 107.38
    -3 -9 4 o 6102.90 5592.63 163.78
    -2 9 4 o 1272.73 1384.35 29.02
    -2 -9 4 o 1387.11 1335.70 36.34
    -1 9 4 o 310.70 321.93 20.11
    -1 -9 4 o 376.20 361.13 15.47
    0 9 4 o 522.32 517.89 23.77
    0 -9 4 o 569.24 504.09 21.16
    1 9 4 o 1640.90 1831.59 50.58
    1 -9 4 o 2105.68 1941.70 70.72
    2 9 4 o 239.11 270.02 8.68
    2 -9 4 o 267.98 257.88 9.52
    3 9 4 o 4599.18 5173.96 76.27
    3 -9 4 o 5836.14 5359.90 114.77
    4 9 4 o 607.01 674.56 23.45
    4 -9 4 o 779.48 664.51 40.69
    5 9 4 o 521.54 531.04 18.16
    5 -9 4 o 663.64 568.48 35.20
    6 9 4 o 61.02 67.01 5.29
    6 -9 4 o 80.81 71.04 8.98
    -6 10 4 o 117.64 108.49 9.49
    -6 -10 4 o 141.48 124.65 11.24
    -5 10 4 o 650.20 651.82 24.00
    -5 -10 4 o 731.72 638.00 37.16
    -4 10 4 < 8.65 15.06 4.45
    -4 -10 4 o 18.03 16.78 5.17
    -3 10 4 o 253.90 257.45 15.73
    -3 -10 4 o 221.09 191.98 17.97
    -2 10 4 o 683.82 710.33 19.95
    -2 -10 4 o 652.91 592.62 22.25
    -1 10 4 o 4252.50 4454.59 119.88
    -1 -10 4 o 4596.33 4343.20 89.64
    0 10 4 o 760.24 807.99 30.69
    0 -10 4 o 975.00 893.74 29.45
    1 10 4 o 3701.23 3808.36 99.10
    1 -10 4 o 4322.48 3876.92 124.46
    2 10 4 o 191.82 217.49 7.91
    2 -10 4 o 226.84 184.56 8.91
    3 10 4 o 233.47 269.30 11.50
    3 -10 4 o 362.41 289.27 18.18
    4 10 4 o 203.20 230.03 13.57
    4 -10 4 o 292.38 260.45 24.14
    5 10 4 o 2602.82 2665.17 55.74
    5 -10 4 o 3195.58 2742.00 100.68
    6 10 4 o 96.54 108.17 6.82
    6 -10 4 o 164.46 129.05 12.36
    -6 11 4 o 154.03 157.63 10.59
    -6 -11 4 o 173.42 156.15 12.16
    -5 11 4 o 764.44 819.01 26.28
    -5 -11 4 o 997.87 873.85 44.95
    -4 11 4 o 735.87 777.26 27.86
    -4 -11 4 o 691.95 674.70 25.87
    -3 11 4 o 3341.32 3521.40 76.95
    -3 -11 4 o 3599.52 3266.45 107.84
    -2 11 4 o 514.37 529.59 17.35
    -2 -11 4 o 671.77 580.31 22.84
    -1 11 4 o 589.94 591.04 20.97
    -1 -11 4 o 651.43 561.76 21.91
    0 11 4 o 373.33 429.57 20.42
    0 -11 4 o 467.84 429.20 14.52
    1 11 4 o 2724.53 2787.32 77.07
    1 -11 4 o 3096.52 2765.35 68.03
    2 11 4 o 930.22 1120.14 23.56
    2 -11 4 o 1215.53 1075.79 24.22
    3 11 4 o 7193.71 8675.03 113.59
    3 -11 4 o 9364.21 8287.25 141.96
    4 11 4 o 973.77 1164.24 33.20
    4 -11 4 o 1202.84 1107.04 54.49
    5 11 4 o 238.97 227.00 11.92
    5 -11 4 o 278.98 223.29 21.72
    6 -11 4 < 2.26 4.40 2.85
    -6 12 4 o 118.03 120.50 8.68
    -6 -12 4 o 149.34 125.98 10.56
    -5 12 4 o 349.34 371.61 16.70
    -5 -12 4 o 367.27 311.73 24.85
    -4 12 4 o 101.91 114.29 9.96
    -4 -12 4 o 123.32 110.47 10.42
    -3 12 4 o 1144.28 1262.83 25.25
    -3 -12 4 o 1516.59 1364.07 40.37
    -2 12 4 o 1011.68 1107.62 26.47
    -2 -12 4 o 1195.84 1104.64 26.66
    -1 12 4 o 3409.85 3766.24 58.69
    -1 -12 4 o 3951.02 3731.04 83.02
    0 12 4 o 2723.05 2849.17 57.63
    0 -12 4 o 3626.38 3143.26 52.71
    1 12 4 o 1971.47 2178.29 44.72
    1 -12 4 o 2271.56 2015.63 54.25
    2 12 4 o 464.13 607.00 20.56
    2 -12 4 o 670.68 591.53 17.08
    3 12 4 o 200.94 232.71 11.17
    3 -12 4 o 263.09 207.47 15.46
    4 12 4 o 398.57 475.65 20.05
    4 -12 4 o 450.29 408.97 31.00
    5 12 4 o 1131.53 1312.85 48.26
    5 -12 4 o 1257.48 1100.07 52.22
    6 -12 4 o 231.37 231.93 13.03
    -6 13 4 o 65.73 69.53 5.94
    -6 -13 4 o 61.85 51.90 6.20
    -5 13 4 o 1901.04 2095.40 46.92
    -5 -13 4 o 2297.58 2085.66 77.81
    -4 13 4 o 1296.59 1432.15 39.64
    -4 -13 4 o 1535.54 1408.14 43.33
    -3 13 4 o 1305.86 1446.74 31.94
    -3 -13 4 o 1380.52 1220.48 55.55
    -2 13 4 o 229.33 240.26 11.81
    -2 -13 4 o 253.23 215.77 10.92
    -1 13 4 o 23.36 22.41 3.78
    -1 -13 4 o 37.13 31.41 3.75
    0 13 4 o 138.67 145.56 9.21
    0 -13 4 o 199.43 168.32 7.03
    1 13 4 o 900.32 1071.13 26.40
    1 -13 4 o 1116.10 1081.77 27.14
    2 13 4 o 512.18 624.04 16.98
    2 -13 4 o 632.66 585.30 16.88
    3 13 4 o 444.88 559.70 21.46
    3 -13 4 o 488.81 393.53 21.86
    4 13 4 o 308.27 362.15 17.43
    4 -13 4 o 393.10 358.65 29.40
    5 13 4 o 708.17 726.70 35.34
    5 -13 4 o 840.91 679.49 40.29
    6 -13 4 o 12.26 3.50 3.28
    -6 14 4 o 300.37 344.90 13.01
    -6 -14 4 o 358.02 352.76 15.06
    -5 14 4 o 58.53 58.98 6.77
    -5 -14 4 o 80.38 51.83 11.20
    -4 14 4 o 19.62 25.36 5.78
    -4 -14 4 o 16.22 19.69 4.57
    -3 14 4 o 983.74 1051.11 33.27
    -3 -14 4 o 1119.50 968.23 49.41
    -2 14 4 o 1413.10 1573.61 33.93
    -2 -14 4 o 1760.88 1550.28 36.18
    -1 14 4 o 2824.78 3213.38 52.29
    -1 -14 4 o 3470.15 3252.04 50.69
    0 14 4 o 1295.46 1433.66 34.56
    0 -14 4 o 1675.25 1469.45 29.07
    1 14 4 o 1215.52 1492.57 32.94
    1 -14 4 o 1691.59 1639.72 37.05
    2 14 4 o 467.53 571.36 16.35
    2 -14 4 o 699.38 613.03 18.44
    3 14 4 o 135.38 174.34 11.57
    3 -14 4 o 227.98 201.67 15.01
    4 14 4 o 362.29 410.40 18.34
    4 -14 4 o 526.76 458.02 34.85
    5 14 4 o 542.45 596.01 28.68
    5 -14 4 o 807.08 714.96 38.39
    -5 15 4 o 357.87 391.46 15.68
    -5 -15 4 o 379.87 341.49 23.09
    -4 15 4 o 158.52 185.06 12.60
    -4 -15 4 o 310.22 281.90 25.20
    -3 15 4 o 779.43 925.62 29.06
    -3 -15 4 o 1223.98 1065.41 53.25
    -2 15 4 o 536.73 586.61 19.50
    -2 -15 4 o 604.16 521.37 18.57
    -1 15 4 o 434.31 456.06 16.24
    -1 -15 4 o 551.16 458.30 12.81
    0 15 4 o 44.17 63.93 5.82
    0 -15 4 o 67.02 64.15 4.50
    1 15 4 o 1769.30 2182.21 60.10
    1 -15 4 o 2444.54 2233.45 49.49
    2 15 4 o 1568.18 1884.95 34.39
    2 -15 4 o 2129.36 1861.46 38.82
    3 15 4 o 1742.75 2044.87 47.50
    3 -15 4 o 2625.00 2232.44 64.97
    4 15 4 o 61.71 72.62 7.60
    4 -15 4 o 122.07 107.28 17.28
    5 15 4 o 94.02 121.98 10.66
    5 -15 4 o 148.35 146.09 14.74
    -5 16 4 o 328.64 397.80 14.10
    -5 -16 4 o 478.44 422.13 25.14
    -4 16 4 o 60.07 77.43 7.99
    -4 -16 4 o 74.45 85.69 12.38
    -3 16 4 o 36.56 39.27 7.17
    -3 -16 4 o 74.17 57.40 7.74
    -2 16 4 o 1221.14 1418.60 39.62
    -2 -16 4 o 1745.29 1538.72 36.40
    -1 16 4 o 2619.00 3088.76 51.15
    -1 -16 4 o 3623.51 3259.19 47.84
    0 16 4 o 783.19 928.30 26.09
    0 -16 4 o 852.86 816.72 17.62
    1 16 4 o 1496.06 1759.38 52.40
    1 -16 4 o 1900.39 1740.00 42.37
    2 16 4 o 131.33 144.13 10.16
    2 -16 4 o 204.73 172.99 11.55
    3 16 4 o 182.34 219.49 12.79
    3 -16 4 o 253.50 201.54 16.60
    4 16 4 < 12.60 13.98 6.24
    4 -16 4 < 2.85 5.66 6.70
    5 16 4 o 1298.14 1428.92 45.63
    5 -16 4 o 1740.46 1408.72 58.53
    -5 17 4 o 660.34 745.12 20.09
    -5 -17 4 o 952.75 810.31 36.60
    -4 17 4 o 412.54 476.90 19.68
    -4 -17 4 o 486.05 416.39 30.06
    -3 17 4 o 1856.89 2114.39 50.65
    -3 -17 4 o 2638.33 2187.60 59.02
    -2 17 4 o 659.35 763.67 27.88
    -2 -17 4 o 947.04 796.51 24.87
    -1 17 4 o 149.05 173.63 9.73
    -1 -17 4 o 194.99 172.24 7.80
    0 17 4 o 206.14 239.27 12.64
    0 -17 4 o 244.98 219.17 8.97
    1 17 4 o 1210.01 1359.08 48.61
    1 -17 4 o 1488.84 1353.76 37.10
    2 17 4 o 422.49 476.98 25.59
    2 -17 4 o 673.98 574.58 29.06
    3 17 4 o 1582.48 1820.92 43.05
    3 -17 4 o 2174.97 1831.12 56.21
    4 17 4 o 82.77 84.05 11.43
    4 -17 4 o 78.29 65.83 12.78
    5 17 4 o 295.53 337.32 16.92
    5 -17 4 o 418.73 344.77 21.75
    -5 18 4 o 228.79 261.99 9.89
    -5 -18 4 o 335.35 270.21 17.82
    -4 18 4 o 79.66 88.05 8.24
    -4 -18 4 o 101.03 86.72 12.71
    -3 18 4 o 352.33 413.86 18.23
    -3 -18 4 o 545.71 461.47 25.21
    -2 18 4 < 6.04 13.36 4.62
    -2 -18 4 o 19.79 15.55 3.58
    -1 18 4 o 2076.44 2347.68 53.50
    -1 -18 4 o 2677.16 2376.82 43.24
    0 18 4 o 1424.97 1703.02 38.83
    0 -18 4 o 1875.24 1696.46 29.84
    1 18 4 o 1467.44 1640.10 55.56
    1 -18 4 o 1806.00 1671.13 51.50
    2 18 4 o 219.92 270.70 17.57
    2 -18 4 o 265.53 237.42 17.46
    3 18 4 o 109.21 121.66 13.05
    3 -18 4 o 155.34 122.57 12.12
    4 18 4 o 227.66 258.43 17.71
    4 -18 4 o 276.22 229.60 21.91
    5 18 4 o 697.96 768.89 26.81
    5 -18 4 o 1003.21 807.33 35.49
    -5 19 4 o 925.34 1108.03 22.31
    -5 -19 4 o 1268.98 1091.58 40.21
    -4 19 4 o 442.27 505.62 18.15
    -4 -19 4 o 552.13 484.49 18.24
    -3 19 4 o 958.97 1111.25 31.27
    -3 -19 4 o 1367.60 1167.29 46.81
    -2 19 4 < 2.91 1.16 3.96
    -2 -19 4 < 2.12 1.16 2.56
    -1 19 4 o 123.15 142.01 10.76
    -1 -19 4 o 183.18 156.95 10.33
    0 19 4 o 183.39 218.55 16.65
    0 -19 4 o 247.70 237.97 15.54
    1 19 4 o 1445.07 1736.65 55.16
    1 -19 4 o 1977.77 1725.10 54.17
    2 19 4 o 146.16 181.60 13.97
    2 -19 4 o 199.98 175.21 14.62
    3 19 4 o 1452.60 1732.21 54.55
    3 -19 4 o 2109.92 1776.51 52.02
    4 19 4 o 161.55 195.47 13.89
    4 -19 4 o 221.09 174.33 18.11
    5 19 4 o 240.29 249.16 12.85
    5 -19 4 o 315.95 264.76 15.39
    -5 20 4 o 226.66 285.96 12.51
    -5 -20 4 o 327.28 287.27 14.54
    -4 20 4 < 6.91 5.62 3.60
    -4 -20 4 o 7.94 4.13 2.52
    -3 20 4 o 295.96 336.36 25.91
    -3 -20 4 o 347.60 318.32 19.22
    -2 20 4 o 326.04 391.61 18.07
    -2 -20 4 o 439.33 353.20 18.50
    -1 20 4 o 2939.65 3358.39 67.50
    -1 -20 4 o 3989.49 3319.17 85.76
    0 20 4 o 483.61 517.00 28.11
    0 -20 4 o 672.75 542.56 26.56
    1 20 4 o 2052.76 2344.31 70.36
    1 -20 4 o 2771.50 2403.81 99.04
    2 20 4 o 76.80 91.37 9.22
    2 -20 4 o 108.61 84.97 10.54
    3 20 4 o 79.65 95.06 10.40
    3 -20 4 o 100.63 90.49 13.93
    4 20 4 o 213.06 260.33 15.12
    4 -20 4 o 321.98 271.13 20.86
    5 20 4 o 1034.62 1222.22 21.90
    5 -20 4 o 1404.60 1238.18 40.34
    -4 21 4 o 870.92 1033.99 24.39
    -4 -21 4 o 1230.37 1090.36 28.54
    -3 21 4 o 1478.62 1702.26 61.84
    -3 -21 4 o 1978.18 1740.52 60.73
    -2 21 4 o 179.92 219.35 12.99
    -2 -21 4 o 246.73 221.95 13.48
    -1 21 4 o 438.54 502.27 19.44
    -1 -21 4 o 575.55 475.38 23.30
    0 21 4 < 13.28 8.85 5.20
    0 -21 4 < 9.69 4.20 3.81
    1 21 4 o 1297.85 1494.13 50.92
    1 -21 4 o 1766.70 1380.96 71.23
    2 21 4 o 333.26 368.73 13.21
    2 -21 4 o 496.73 383.30 21.96
    3 21 4 o 2287.46 2667.69 71.29
    3 -21 4 o 3408.81 2707.11 105.43
    4 21 4 o 239.08 269.35 14.95
    4 -21 4 o 366.83 305.85 20.79
    -4 22 4 < -0.90 0.78 4.09
    -4 -22 4 < -1.47 1.16 2.58
    -3 22 4 o 339.86 388.80 24.93
    -3 -22 4 o 495.64 417.04 17.78
    -2 22 4 o 516.15 578.64 21.66
    -2 -22 4 o 702.15 539.23 23.73
    -1 22 4 o 2501.00 2813.35 57.99
    -1 -22 4 o 3113.69 2508.61 69.94
    0 22 4 o 645.40 781.43 33.10
    0 -22 4 o 835.09 655.99 29.76
    1 22 4 o 1519.39 1696.48 55.95
    1 -22 4 o 1793.93 1446.59 70.68
    2 22 4 o 355.21 396.82 14.36
    2 -22 4 o 537.28 405.51 22.18
    3 22 4 < 5.70 2.52 2.72
    3 -22 4 < 7.74 1.13 5.51
    4 22 4 o 355.04 404.72 11.95
    4 -22 4 o 568.84 437.01 25.08
    -4 23 4 o 346.42 471.66 19.12
    -4 -23 4 o 644.57 515.68 25.05
    -3 23 4 o 1073.57 1242.83 45.67
    -3 -23 4 o 1449.44 1207.81 34.45
    -2 23 4 o 339.64 369.95 16.54
    -2 -23 4 o 516.71 385.72 19.35
    -1 23 4 o 341.36 418.79 15.82
    -1 -23 4 o 500.34 407.12 20.81
    0 23 4 o 416.11 437.40 25.03
    0 -23 4 o 591.02 436.66 24.01
    1 23 4 o 281.95 319.61 19.70
    1 -23 4 o 401.34 309.55 27.81
    2 23 4 o 594.99 711.82 23.32
    2 -23 4 o 891.40 676.12 28.65
    3 23 4 o 1326.18 1548.83 31.12
    3 -23 4 o 1919.47 1539.24 64.39
    4 23 4 o 382.83 446.77 11.29
    4 -23 4 o 599.01 472.82 23.82
    -4 24 4 o 101.70 116.32 8.69
    -4 -24 4 o 172.20 133.31 9.90
    -3 24 4 o 469.65 576.49 25.84
    -3 -24 4 o 640.99 527.30 18.83
    -2 24 4 o 553.50 613.29 20.42
    -2 -24 4 o 753.41 599.85 23.52
    -1 24 4 o 837.76 910.17 25.66
    -1 -24 4 o 1260.85 987.14 35.75
    0 24 4 o 242.98 283.06 18.16
    0 -24 4 o 347.79 295.61 17.41
    1 24 4 o 76.70 92.56 9.69
    1 -24 4 o 225.32 181.35 19.65
    2 24 4 o 55.38 63.48 7.11
    2 -24 4 o 58.52 47.80 6.52
    3 24 4 o 59.81 70.56 4.66
    3 -24 4 o 97.30 85.33 10.52
    4 24 4 o 60.94 69.69 3.45
    4 -24 4 o 80.81 63.13 6.54
    -3 25 4 o 986.08 1150.51 38.00
    -3 -25 4 o 1334.48 1134.17 29.91
    -2 25 4 o 441.65 530.36 24.50
    -2 -25 4 o 667.40 553.57 20.90
    -1 25 4 o 415.54 461.06 15.87
    -1 -25 4 o 669.11 498.55 23.34
    0 25 4 < 11.17 17.63 4.72
    0 -25 4 o 16.63 15.22 4.34
    1 25 4 o 900.92 985.13 29.77
    1 -25 4 o 1380.60 1051.83 38.19
    2 25 4 o 795.29 917.34 25.92
    2 -25 4 o 1108.13 862.77 29.96
    3 25 4 o 1292.75 1621.17 26.99
    3 -25 4 o 2083.66 1678.09 63.15
    -3 26 4 o 134.91 155.30 10.52
    -3 -26 4 o 169.76 149.92 7.26
    -2 26 4 o 412.81 478.26 21.39
    -2 -26 4 o 610.19 510.37 18.75
    -1 26 4 o 1245.12 1456.85 44.01
    -1 -26 4 o 2048.45 1600.25 47.43
    0 26 4 o 401.26 495.79 21.39
    0 -26 4 o 699.78 536.98 23.98
    1 26 4 o 1846.62 2061.08 45.81
    1 -26 4 o 2755.61 2126.34 60.51
    2 26 4 o 113.86 143.95 8.47
    2 -26 4 o 169.07 148.51 9.12
    3 26 4 o 64.28 83.14 5.52
    3 -26 4 o 99.48 78.25 8.59
    -3 27 4 o 808.66 975.92 27.54
    -3 -27 4 o 1160.77 959.05 34.66
    -2 27 4 o 111.16 143.93 9.28
    -2 -27 4 o 146.02 133.00 7.60
    -1 27 4 o 240.55 294.49 14.33
    -1 -27 4 o 364.02 278.83 14.78
    0 27 4 o 62.23 73.67 6.79
    0 -27 4 o 100.49 75.21 12.06
    1 27 4 o 814.09 906.62 25.51
    1 -27 4 o 1297.20 986.28 33.34
    2 27 4 o 441.09 534.51 15.97
    2 -27 4 o 729.86 579.52 19.77
    3 -27 4 o 1433.06 1162.27 41.30
    -2 28 4 o 151.25 190.88 6.95
    -2 -28 4 o 229.71 204.23 7.20
    -1 28 4 o 1457.23 1536.51 51.14
    -1 -28 4 o 1972.83 1570.39 42.75
    0 28 4 o 330.29 363.81 13.86
    0 -28 4 o 498.07 364.70 25.21
    1 28 4 o 668.34 757.32 21.10
    1 -28 4 o 981.58 753.22 25.79
    2 28 4 o 14.70 16.79 3.34
    2 -28 4 o 37.45 27.72 5.43
    -2 -29 4 o 95.58 85.33 4.72
    -1 29 4 o 56.06 58.56 7.70
    -1 -29 4 o 82.09 69.81 8.16
    0 29 4 o 83.10 98.89 6.20
    0 -29 4 o 111.12 88.64 7.00
    1 29 4 o 495.43 587.16 16.06
    1 -29 4 o 714.99 567.29 19.00
    2 -29 4 o 106.03 75.05 7.40
    -1 30 4 o 1103.57 1222.63 36.23
    -1 -30 4 o 1531.31 1201.50 44.93
    0 30 4 o 469.89 444.96 22.94
    0 -30 4 o 651.38 513.20 17.35
    1 30 4 o 1050.58 1013.90 38.88
    1 -30 4 o 1307.69 1066.11 26.96
    -5 0 5 o 103.21 85.56 11.36
    -4 0 5 o 1711.97 1679.12 56.58
    -3 0 5 < 6.21 4.26 3.56
    -2 0 5 o 1500.01 1380.59 54.93
    -1 0 5 o 165.27 166.53 9.72
    0 0 5 o 2159.31 2104.81 68.20
    1 0 5 o 76.25 52.15 5.98
    2 0 5 o 4836.25 4618.88 75.80
    3 0 5 o 355.98 364.81 15.91
    4 0 5 o 175.74 146.76 8.48
    5 0 5 o 861.15 899.63 31.86
    -6 1 5 o 76.80 77.84 6.47
    -5 1 5 o 451.42 468.22 24.21
    -5 -1 5 o 490.46 450.89 25.16
    -4 1 5 o 1324.32 1206.27 46.62
    -4 -1 5 o 1211.98 1125.66 44.59
    -3 1 5 o 209.16 205.92 16.71
    -3 -1 5 o 250.22 225.24 18.68
    -2 1 5 o 5621.66 5437.55 88.88
    -2 -1 5 o 5385.97 5267.69 101.36
    -1 1 5 o 418.37 405.46 15.54
    -1 -1 5 o 393.88 393.48 15.57
    0 1 5 o 891.78 784.01 36.89
    0 -1 5 o 777.61 734.55 23.13
    1 1 5 o 741.85 741.43 22.92
    1 -1 5 o 755.55 752.92 19.29
    2 1 5 o 1057.94 1035.18 25.62
    2 -1 5 o 1310.75 1288.21 25.68
    3 1 5 o 37.96 33.92 5.13
    3 -1 5 o 17.81 23.62 3.86
    4 1 5 o 2526.82 2416.59 44.16
    4 -1 5 o 2562.30 2408.31 44.40
    5 1 5 o 58.78 52.36 7.12
    5 -1 5 o 70.91 66.52 8.03
    -6 2 5 o 687.99 781.76 24.02
    -5 2 5 o 312.49 336.92 19.86
    -5 -2 5 o 378.07 381.56 21.38
    -4 2 5 o 1172.52 1123.53 42.32
    -4 -2 5 o 1142.01 1074.02 43.21
    -3 2 5 o 29.84 36.43 5.30
    -3 -2 5 o 38.85 32.50 7.67
    -2 2 5 o 817.69 744.46 21.80
    -2 -2 5 o 728.66 687.45 22.84
    -1 2 5 o 293.21 299.40 10.85
    -1 -2 5 o 254.32 283.17 12.26
    0 2 5 o 4497.44 4729.21 123.53
    0 -2 5 o 4711.49 4655.20 73.27
    1 2 5 o 932.59 937.81 26.57
    1 -2 5 o 890.38 858.93 26.35
    2 2 5 o 2537.35 2632.04 46.86
    2 -2 5 o 2649.14 2551.69 47.84
    3 2 5 o 194.28 198.76 10.30
    3 -2 5 o 235.38 219.96 9.93
    4 2 5 o 91.36 68.14 6.30
    4 -2 5 o 84.51 59.42 6.01
    5 2 5 o 64.92 66.20 4.82
    5 -2 5 o 71.60 63.58 8.13
    -6 3 5 o 11.31 7.35 3.13
    -5 3 5 o 454.92 407.64 24.57
    -5 -3 5 o 419.40 414.88 20.41
    -4 3 5 o 1192.88 1206.25 42.58
    -4 -3 5 o 1178.83 1183.59 44.50
    -3 3 5 o 75.72 76.77 8.10
    -3 -3 5 o 115.22 96.81 12.40
    -2 3 5 o 1934.41 1957.99 38.74
    -2 -3 5 o 1952.69 1881.92 45.16
    -1 3 5 < 4.65 2.35 3.49
    -1 -3 5 < 4.99 4.51 2.64
    0 3 5 o 615.03 630.69 29.15
    0 -3 5 o 679.00 676.77 15.13
    1 3 5 o 67.85 61.39 6.38
    1 -3 5 o 76.13 64.78 6.96
    2 3 5 o 1916.24 2016.47 37.97
    2 -3 5 o 2204.01 2080.38 41.68
    3 3 5 o 162.76 164.62 10.87
    3 -3 5 o 155.60 149.05 8.18
    4 3 5 o 2946.86 2999.78 89.76
    4 -3 5 o 3206.04 2967.82 53.02
    5 3 5 o 91.18 96.45 5.69
    5 -3 5 o 110.99 103.53 10.34
    -6 4 5 o 1137.40 1216.66 35.04
    -5 4 5 o 238.65 229.01 17.04
    -5 -4 5 o 258.93 235.37 15.51
    -4 4 5 o 1043.66 996.41 38.65
    -4 -4 5 o 1120.33 1041.88 30.28
    -3 4 5 o 22.39 27.86 4.64
    -3 -4 5 o 41.24 34.23 7.72
    -2 4 5 o 123.13 109.90 10.12
    -2 -4 5 o 94.23 81.41 7.94
    -1 4 5 o 119.92 114.89 6.88
    -1 -4 5 o 105.86 90.25 6.35
    0 4 5 o 3260.69 3358.31 94.69
    0 -4 5 o 3605.32 3387.80 50.90
    1 4 5 o 946.69 982.36 26.82
    1 -4 5 o 1045.37 978.26 24.17
    2 4 5 o 2862.31 2978.30 51.10
    2 -4 5 o 2977.37 2861.77 52.43
    3 4 5 o 21.17 20.06 4.45
    3 -4 5 o 17.70 15.67 3.29
    4 4 5 o 42.61 48.47 8.39
    4 -4 5 o 59.38 54.18 6.65
    5 4 5 o 260.24 254.49 9.92
    5 -4 5 o 295.54 264.97 17.61
    -6 5 5 o 99.30 97.10 7.38
    -5 5 5 o 213.84 205.07 16.03
    -5 -5 5 o 185.08 203.67 13.17
    -4 5 5 o 1108.59 1106.52 51.89
    -4 -5 5 o 1085.09 1057.33 30.02
    -3 5 5 o 319.59 340.53 16.81
    -3 -5 5 o 339.03 322.35 15.33
    -2 5 5 o 3988.43 4001.24 66.65
    -2 -5 5 o 4178.38 4096.45 84.03
    -1 5 5 o 478.25 438.71 14.46
    -1 -5 5 o 473.79 432.42 12.30
    0 5 5 o 866.78 913.47 24.41
    0 -5 5 o 895.16 849.90 18.13
    1 5 5 o 28.15 24.12 4.72
    1 -5 5 o 38.68 25.17 4.44
    2 5 5 o 1058.10 1094.97 25.05
    2 -5 5 o 1185.16 1093.36 32.55
    3 5 5 o 336.63 320.70 16.19
    3 -5 5 o 361.59 345.64 12.68
    4 5 5 o 1870.47 1861.54 65.17
    4 -5 5 o 2057.06 1838.31 47.14
    5 5 5 o 27.90 35.52 5.30
    5 -5 5 o 40.79 26.42 7.02
    -6 6 5 o 474.85 480.31 18.17
    -5 6 5 o 26.71 21.32 6.07
    -5 -6 5 < 5.95 9.63 3.74
    -4 6 5 o 1053.79 1007.01 50.33
    -4 -6 5 o 959.05 892.94 28.25
    -3 6 5 o 132.65 134.98 10.88
    -3 -6 5 o 126.73 133.07 9.26
    -2 6 5 o 156.28 154.74 8.80
    -2 -6 5 o 177.54 156.41 11.25
    -1 6 5 o 819.00 778.95 20.20
    -1 -6 5 o 811.58 744.77 17.48
    0 6 5 o 3762.35 4010.47 60.01
    0 -6 5 o 4205.82 4037.06 58.14
    1 6 5 o 126.87 133.66 8.73
    1 -6 5 o 160.55 148.88 8.38
    2 6 5 o 2193.59 2306.75 41.53
    2 -6 5 o 2520.22 2345.63 45.00
    3 6 5 o 155.71 163.15 10.88
    3 -6 5 o 170.89 158.47 8.57
    4 6 5 < 16.60 17.05 6.75
    4 -6 5 o 26.62 15.99 5.18
    5 6 5 o 88.15 94.33 8.93
    5 -6 5 o 84.74 94.76 9.56
    -6 7 5 o 128.00 131.78 8.00
    -5 7 5 o 109.69 111.17 11.26
    -5 -7 5 o 118.07 116.53 7.04
    -4 7 5 o 1150.60 1187.63 53.27
    -4 -7 5 o 1375.88 1311.06 36.36
    -3 7 5 o 535.37 547.85 22.43
    -3 -7 5 o 561.63 547.03 20.87
    -2 7 5 o 2703.19 2825.64 49.85
    -2 -7 5 o 2847.68 2812.65 63.43
    -1 7 5 o 25.04 20.19 3.58
    -1 -7 5 o 56.71 32.35 6.33
    0 7 5 o 1122.82 1185.78 23.96
    0 -7 5 o 1337.03 1254.52 24.02
    1 7 5 < 9.67 6.84 3.61
    1 -7 5 < 6.33 5.60 2.89
    2 7 5 o 1218.92 1320.62 27.43
    2 -7 5 o 1410.60 1360.67 29.60
    3 7 5 o 101.33 93.84 9.14
    3 -7 5 o 109.70 104.62 6.87
    4 7 5 o 2581.23 2585.80 84.06
    4 -7 5 o 2903.81 2544.99 62.07
    5 7 5 o 307.19 327.48 17.49
    5 -7 5 o 318.15 323.63 19.26
    -5 8 5 o 257.00 247.65 17.52
    -5 -8 5 o 239.95 230.55 10.02
    -4 8 5 o 564.92 579.18 22.99
    -4 -8 5 o 676.40 643.99 23.38
    -3 8 5 o 286.14 304.49 15.93
    -3 -8 5 o 358.89 319.04 16.46
    -2 8 5 o 49.18 47.06 5.67
    -2 -8 5 o 44.39 39.82 6.42
    -1 8 5 o 243.71 270.21 10.44
    -1 -8 5 o 304.08 289.25 12.01
    0 8 5 o 3282.79 3613.77 54.62
    0 -8 5 o 3885.90 3686.44 54.80
    1 8 5 o 136.10 145.45 9.30
    1 -8 5 o 160.99 161.54 10.23
    2 8 5 o 2555.62 2795.88 46.57
    2 -8 5 o 3068.82 2786.26 46.79
    3 8 5 o 303.29 325.38 23.84
    3 -8 5 o 353.50 320.67 16.72
    4 8 5 o 173.69 189.14 17.19
    4 -8 5 o 211.49 204.38 11.84
    5 8 5 o 91.78 100.36 9.44
    5 -8 5 o 98.59 92.27 10.47
    -5 9 5 < 4.31 0.47 3.82
    -5 -9 5 < 5.59 1.67 3.93
    -4 9 5 o 1880.50 1936.35 48.84
    -4 -9 5 o 2087.84 2010.37 49.80
    -3 9 5 o 355.29 363.90 18.13
    -3 -9 5 o 378.40 362.66 17.31
    -2 9 5 o 3774.10 3954.72 65.43
    -2 -9 5 o 4002.62 3881.36 84.07
    -1 9 5 o 427.07 456.55 14.40
    -1 -9 5 o 433.15 431.65 14.96
    0 9 5 o 713.17 721.62 21.68
    0 -9 5 o 779.80 705.53 17.21
    1 9 5 o 70.41 68.49 6.88
    1 -9 5 o 74.90 64.66 5.14
    2 9 5 o 1045.32 1113.46 31.82
    2 -9 5 o 1243.56 1133.73 24.61
    3 9 5 o 120.61 110.20 15.19
    3 -9 5 o 112.87 105.05 9.55
    4 9 5 o 1167.18 1190.54 49.79
    4 -9 5 o 1408.74 1267.23 54.47
    5 9 5 o 64.94 74.79 8.37
    5 -9 5 o 102.14 88.47 10.67
    -5 10 5 o 323.34 334.23 19.02
    -5 -10 5 o 325.72 326.64 18.84
    -4 10 5 o 1170.29 1205.26 35.59
    -4 -10 5 o 1349.84 1232.74 37.05
    -3 10 5 o 181.51 202.48 12.78
    -3 -10 5 o 205.81 189.80 12.89
    -2 10 5 o 51.25 45.38 5.85
    -2 -10 5 o 86.58 67.68 8.18
    -1 10 5 o 311.66 321.76 12.37
    -1 -10 5 o 377.42 358.15 13.84
    0 10 5 o 2697.22 2961.43 47.01
    0 -10 5 o 3120.82 2956.21 53.96
    1 10 5 o 110.71 126.52 6.96
    1 -10 5 o 150.63 135.57 7.28
    2 10 5 o 1651.22 1860.55 64.14
    2 -10 5 o 2141.89 1995.27 36.37
    3 10 5 o 49.58 68.35 10.50
    3 -10 5 o 91.45 79.40 8.67
    4 10 5 o 570.26 627.94 33.03
    4 -10 5 o 707.02 614.74 35.55
    5 10 5 o 135.96 148.00 12.02
    5 -10 5 o 184.80 146.36 14.41
    -5 11 5 < 6.65 1.76 3.50
    -5 -11 5 < 0.43 1.56 2.54
    -4 11 5 o 1119.25 1189.66 34.37
    -4 -11 5 o 1202.73 1086.12 34.44
    -3 11 5 o 106.31 103.16 9.97
    -3 -11 5 o 145.74 142.24 10.91
    -2 11 5 o 2443.43 2555.76 59.77
    -2 -11 5 o 3084.82 2703.93 95.58
    -1 11 5 o 114.38 114.68 7.56
    -1 -11 5 o 115.78 122.86 8.85
    0 11 5 o 428.27 439.20 17.13
    0 -11 5 o 498.75 448.37 15.65
    1 11 5 o 256.29 257.76 13.55
    1 -11 5 o 283.70 238.29 10.46
    2 11 5 o 1487.61 1689.77 60.50
    2 -11 5 o 1863.31 1614.33 37.70
    3 11 5 o 361.33 400.72 27.24
    3 -11 5 o 433.07 387.16 19.57
    4 11 5 o 2516.28 2901.53 86.13
    4 -11 5 o 3218.76 2913.23 100.31
    5 11 5 o 57.01 54.36 7.87
    5 -11 5 o 38.04 43.01 6.63
    -5 12 5 o 216.87 222.61 14.36
    -5 -12 5 o 271.14 255.40 16.66
    -4 12 5 o 967.17 1010.81 31.37
    -4 -12 5 o 1091.82 1016.54 32.46
    -3 12 5 o 559.13 590.23 18.21
    -3 -12 5 o 658.64 577.49 25.05
    -2 12 5 o 172.36 190.47 13.13
    -2 -12 5 o 250.58 227.40 19.92
    -1 12 5 o 68.12 71.81 5.90
    -1 -12 5 o 90.95 82.59 6.65
    0 12 5 o 2767.43 3162.38 86.12
    0 -12 5 o 3456.40 3132.84 59.29
    1 12 5 o 105.21 88.37 8.87
    1 -12 5 o 62.81 67.45 6.26
    2 12 5 o 2208.31 2510.93 80.56
    2 -12 5 o 2824.10 2473.47 66.48
    3 12 5 o 201.57 204.23 20.77
    3 -12 5 o 252.98 219.15 15.02
    4 12 5 o 85.52 87.93 12.98
    4 -12 5 o 97.27 78.01 13.16
    5 12 5 o 59.13 70.62 7.84
    5 -12 5 o 74.75 72.60 9.33
    -5 13 5 o 80.37 75.67 8.27
    -5 -13 5 o 73.84 68.85 8.15
    -4 13 5 o 670.20 751.34 24.68
    -4 -13 5 o 712.92 658.31 24.66
    -3 13 5 o 420.53 485.62 15.43
    -3 -13 5 o 480.70 459.87 21.17
    -2 13 5 o 3117.42 3514.23 72.83
    -2 -13 5 o 3879.13 3529.76 80.41
    -1 13 5 o 40.79 40.43 6.50
    -1 -13 5 o 55.74 49.41 6.72
    0 13 5 o 540.78 619.56 29.23
    0 -13 5 o 619.29 596.62 18.31
    1 13 5 o 45.19 33.47 5.93
    1 -13 5 o 53.58 40.43 6.23
    2 13 5 o 386.70 483.98 27.65
    2 -13 5 o 431.10 385.87 21.06
    3 13 5 o 62.31 73.64 11.96
    3 -13 5 o 77.16 71.97 8.52
    4 13 5 o 1380.19 1519.22 55.65
    4 -13 5 o 1856.47 1521.40 67.92
    5 13 5 o 95.74 91.94 9.12
    5 -13 5 o 98.44 92.48 9.83
    -5 14 5 o 63.65 69.56 6.64
    -5 -14 5 o 64.22 47.80 7.22
    -4 14 5 o 555.06 603.17 21.80
    -4 -14 5 o 676.52 608.87 23.52
    -3 14 5 o 48.33 56.29 7.17
    -3 -14 5 o 61.76 62.12 7.88
    -2 14 5 o 253.86 273.73 16.02
    -2 -14 5 o 304.09 273.35 15.37
    -1 14 5 o 394.53 423.42 18.55
    -1 -14 5 o 462.17 404.12 19.77
    0 14 5 o 2300.82 2567.50 76.16
    0 -14 5 o 2849.49 2486.65 64.71
    1 14 5 o 107.72 137.67 8.60
    1 -14 5 o 177.56 159.96 13.64
    2 14 5 o 2192.24 2576.32 77.64
    2 -14 5 o 2959.62 2583.07 71.55
    3 14 5 o 86.48 102.75 12.88
    3 -14 5 o 109.80 91.05 10.44
    4 14 5 o 174.47 181.04 16.31
    4 -14 5 o 203.81 185.92 19.07
    5 14 5 o 53.41 68.16 6.23
    5 -14 5 o 81.36 75.45 8.18
    -5 15 5 o 26.18 26.95 4.17
    -5 -15 5 o 21.15 19.39 4.05
    -4 15 5 o 513.41 589.37 20.35
    -4 -15 5 o 703.06 625.40 34.30
    -3 15 5 o 69.56 89.88 8.31
    -3 -15 5 o 68.13 60.63 8.11
    -2 15 5 o 1418.48 1610.87 42.83
    -2 -15 5 o 1754.72 1509.59 44.92
    -1 15 5 o 42.58 35.94 6.84
    -1 -15 5 o 47.05 38.88 6.87
    0 15 5 o 290.50 346.52 21.06
    0 -15 5 o 368.92 332.81 17.93
    1 15 5 o 192.07 207.53 11.44
    1 -15 5 o 249.18 219.57 16.98
    2 15 5 o 562.61 620.86 31.74
    2 -15 5 o 714.64 624.67 29.49
    3 15 5 o 148.02 162.06 15.85
    3 -15 5 o 135.34 145.89 11.63
    4 15 5 o 2065.08 2336.78 68.45
    4 -15 5 o 2654.64 2310.65 87.12
    5 15 5 o 21.24 28.74 3.91
    5 -15 5 o 28.37 31.77 4.88
    -5 16 5 o 103.34 122.98 6.95
    -5 -16 5 o 141.76 129.96 8.95
    -4 16 5 o 952.51 1050.86 28.25
    -4 -16 5 o 1251.31 1057.61 47.71
    -3 16 5 o 128.85 148.34 10.46
    -3 -16 5 o 161.57 160.75 11.84
    -2 16 5 o 378.48 471.38 19.97
    -2 -16 5 o 513.36 447.50 21.03
    -1 16 5 o 116.88 121.39 9.99
    -1 -16 5 o 138.01 122.82 11.20
    0 16 5 o 1847.45 2116.43 65.58
    0 -16 5 o 2319.72 2133.47 57.43
    1 16 5 o 302.48 322.27 14.39
    1 -16 5 o 360.54 310.71 20.74
    2 16 5 o 1500.66 1667.20 39.71
    2 -16 5 o 1950.36 1642.85 55.46
    3 16 5 o 232.96 257.55 18.81
    3 -16 5 o 247.45 245.45 15.11
    4 16 5 o 81.23 106.76 9.82
    4 -16 5 o 139.39 109.25 14.16
    5 16 5 < 3.30 1.08 1.25
    5 -16 5 < 3.11 0.34 2.43
    -4 17 5 o 727.61 845.40 22.44
    -4 -17 5 o 968.18 879.93 38.67
    -3 17 5 o 316.53 375.06 15.90
    -3 -17 5 o 437.29 367.85 19.28
    -2 17 5 o 2039.50 2246.62 53.64
    -2 -17 5 o 2567.26 2228.10 60.03
    -1 17 5 o 221.11 239.85 13.76
    -1 -17 5 o 263.56 237.82 15.90
    0 17 5 o 570.15 642.93 30.92
    0 -17 5 o 797.00 669.51 29.11
    1 17 5 o 47.47 52.95 5.54
    1 -17 5 o 59.02 62.05 9.03
    2 17 5 o 476.92 542.48 18.94
    2 -17 5 o 660.61 574.88 28.27
    3 17 5 o 118.41 143.66 12.57
    3 -17 5 o 193.13 160.10 12.60
    4 17 5 o 1238.52 1382.40 43.61
    4 -17 5 o 1572.13 1387.47 54.88
    -4 18 5 o 566.85 648.62 18.05
    -4 -18 5 o 744.28 615.32 30.98
    -3 18 5 o 32.86 44.66 9.58
    -3 -18 5 o 33.88 38.39 7.69
    -2 18 5 o 199.80 251.62 13.43
    -2 -18 5 o 308.47 273.26 15.92
    -1 18 5 o 142.68 156.10 10.78
    -1 -18 5 o 156.47 139.03 12.14
    0 18 5 o 1978.54 2317.77 68.90
    0 -18 5 o 2469.49 2316.77 94.07
    1 18 5 o 280.91 320.80 20.20
    1 -18 5 o 350.45 310.16 19.98
    2 18 5 o 1869.83 2136.45 44.45
    2 -18 5 o 2454.24 2146.26 61.87
    3 18 5 o 144.37 165.91 9.23
    3 -18 5 o 192.06 172.28 11.58
    4 18 5 < 4.89 4.58 2.20
    4 -18 5 < 12.41 5.26 5.19
    -4 19 5 o 670.46 809.45 29.78
    -4 -19 5 o 997.64 822.67 35.81
    -3 19 5 o 109.25 114.47 13.74
    -3 -19 5 o 138.95 128.56 13.89
    -2 19 5 o 2001.41 2375.27 50.19
    -2 -19 5 o 2628.17 2461.58 83.06
    -1 19 5 o 202.09 213.22 12.13
    -1 -19 5 o 207.19 188.86 20.86
    0 19 5 o 217.57 234.59 17.88
    0 -19 5 o 255.97 226.38 24.41
    1 19 5 o 17.54 23.59 5.68
    1 -19 5 o 26.79 19.46 5.65
    2 19 5 o 233.26 271.24 11.69
    2 -19 5 o 305.87 271.64 16.89
    3 19 5 o 54.26 59.46 5.27
    3 -19 5 o 75.38 67.88 6.72
    4 19 5 o 1535.26 1750.79 32.75
    4 -19 5 o 2122.29 1752.22 63.11
    -4 20 5 o 442.94 538.42 21.18
    -4 -20 5 o 635.09 562.94 24.75
    -3 20 5 < 2.24 2.01 4.18
    -3 -20 5 < -0.34 2.26 3.20
    -2 20 5 o 397.86 471.94 17.62
    -2 -20 5 o 533.16 447.28 27.63
    -1 20 5 o 305.31 354.53 21.29
    -1 -20 5 o 411.57 346.82 28.29
    0 20 5 o 2189.15 2450.79 72.86
    0 -20 5 o 2958.12 2545.38 101.80
    1 20 5 o 32.19 30.85 6.64
    1 -20 5 o 41.89 26.85 7.13
    2 20 5 o 1390.66 1587.84 32.99
    2 -20 5 o 1929.74 1576.39 48.87
    3 20 5 o 72.44 81.23 5.71
    3 -20 5 o 101.31 91.75 7.14
    4 20 5 o 99.77 118.21 5.24
    4 -20 5 o 142.38 119.56 10.11
    -4 21 5 o 532.04 670.45 21.48
    -4 -21 5 o 801.75 669.94 26.97
    -3 21 5 o 146.86 176.30 13.02
    -3 -21 5 o 246.46 203.31 16.68
    -2 21 5 o 2987.52 3462.66 63.59
    -2 -21 5 o 3981.62 3415.92 111.09
    -1 21 5 o 356.04 408.03 22.55
    -1 -21 5 o 540.57 425.98 31.58
    0 21 5 o 786.01 899.10 35.63
    0 -21 5 o 1143.87 932.81 52.27
    1 21 5 o 247.00 298.48 17.85
    1 -21 5 o 327.11 283.20 17.01
    2 21 5 o 293.91 375.56 10.73
    2 -21 5 o 563.75 467.40 21.24
    3 21 5 < 3.88 3.25 1.88
    3 -21 5 < 6.29 1.16 4.12
    4 21 5 o 739.00 870.17 16.62
    4 -21 5 o 1080.34 871.63 33.35
    -3 22 5 o 149.92 173.13 12.15
    -3 -22 5 o 184.10 160.66 13.08
    -2 22 5 o 120.00 154.21 8.19
    -2 -22 5 o 131.83 125.89 11.56
    -1 22 5 < 6.23 10.78 3.45
    -1 -22 5 o 16.17 18.60 3.76
    0 22 5 o 1613.46 1804.92 56.45
    0 -22 5 o 2348.88 1784.61 81.30
    1 22 5 o 145.62 164.96 12.95
    1 -22 5 o 201.55 162.87 12.56
    2 22 5 o 1348.99 1700.32 34.95
    2 -22 5 o 2105.60 1634.77 48.42
    3 22 5 o 62.82 75.78 4.43
    3 -22 5 o 100.34 84.64 9.75
    -3 23 5 o 40.93 55.73 5.93
    -3 -23 5 o 69.29 59.48 7.22
    -2 23 5 o 678.70 785.27 27.71
    -2 -23 5 o 878.11 737.36 32.68
    -1 23 5 o 26.88 32.82 5.67
    -1 -23 5 o 45.44 38.99 8.29
    0 23 5 o 447.50 472.39 23.75
    0 -23 5 o 555.25 413.79 30.93
    1 23 5 o 207.74 258.22 14.88
    1 -23 5 o 326.91 253.95 15.37
    2 23 5 o 1082.79 1464.27 28.80
    2 -23 5 o 1877.30 1534.75 42.50
    3 23 5 o 138.34 163.90 9.14
    3 -23 5 o 210.71 164.28 12.99
    -3 24 5 o 70.75 83.25 6.27
    -3 -24 5 o 102.48 93.82 7.81
    -2 24 5 o 33.60 29.93 5.61
    -2 -24 5 o 28.60 31.15 4.92
    -1 24 5 o 11.88 16.99 3.70
    -1 -24 5 < 9.07 7.66 4.36
    0 24 5 o 1397.37 1586.61 47.82
    0 -24 5 o 2033.93 1554.95 68.34
    1 24 5 o 150.55 182.14 10.29
    1 -24 5 o 273.35 208.49 13.11
    2 24 5 o 463.32 604.48 15.69
    2 -24 5 o 826.60 609.50 22.41
    3 24 5 o 38.64 44.41 4.21
    3 -24 5 o 40.82 35.22 5.10
    -3 -25 5 o 162.84 144.64 8.79
    -2 -25 5 o 1073.76 903.26 24.86
    -1 25 5 < 5.47 5.43 2.59
    -1 -25 5 < 8.77 4.84 4.04
    0 25 5 o 149.73 190.96 11.43
    0 -25 5 o 271.90 213.13 12.48
    1 25 5 o 75.19 98.07 6.89
    1 -25 5 o 138.93 109.53 8.41
    2 25 5 o 1027.50 1307.78 32.89
    2 -25 5 o 1366.61 1164.48 44.03
    -2 -26 5 o 135.03 121.69 9.08
    -1 26 5 o 131.23 153.80 9.27
    -1 -26 5 o 241.28 175.67 14.61
    0 26 5 o 683.46 718.46 21.29
    0 -26 5 o 890.22 696.02 23.98
    1 26 5 < 6.16 6.30 2.91
    1 -26 5 o 15.81 15.39 2.85
    2 26 5 o 781.76 949.50 24.68
    2 -26 5 o 1305.79 1016.10 39.80
    -2 -27 5 o 1677.97 1502.46 46.00
    -1 27 5 o 241.85 258.95 15.60
    -1 -27 5 o 298.27 249.36 10.15
    0 27 5 o 188.99 187.41 9.40
    0 -27 5 o 252.13 184.66 9.99
    1 27 5 o 109.06 132.99 6.82
    1 -27 5 o 164.08 125.36 7.35
    -1 28 5 o 140.15 125.64 10.15
    -1 -28 5 o 137.82 124.40 8.11
    0 28 5 o 1778.14 1640.39 55.81
    0 -28 5 o 2014.41 1627.61 39.04
    1 -28 5 o 195.91 158.95 9.97
    -5 0 6 o 1519.09 1447.24 47.06
    -4 0 6 < 2.80 5.32 3.40
    -3 0 6 o 1001.53 923.25 42.75
    -2 0 6 o 366.61 313.98 23.98
    -1 0 6 o 986.49 796.12 30.02
    0 0 6 o 17.85 7.87 3.91
    1 0 6 o 2006.15 1844.74 38.72
    2 0 6 o 547.60 524.99 21.43
    3 0 6 o 2154.95 1950.86 50.66
    4 0 6 o 150.98 143.54 11.39
    -5 1 6 o 109.86 78.78 9.47
    -5 -1 6 o 110.81 75.90 9.25
    -4 1 6 o 210.20 195.62 14.31
    -4 -1 6 o 199.73 192.09 14.21
    -3 1 6 o 760.45 719.80 35.98
    -3 -1 6 o 764.01 731.54 36.09
    -2 1 6 o 157.58 154.26 15.56
    -2 -1 6 o 152.61 155.99 15.22
    -1 1 6 o 5241.56 5120.25 102.51
    -1 -1 6 o 5395.78 5079.15 105.16
    0 1 6 o 857.55 840.22 21.34
    0 -1 6 o 877.87 825.21 21.72
    1 1 6 o 3732.29 3527.89 62.47
    1 -1 6 o 3453.12 3284.72 73.51
    2 1 6 o 135.46 123.49 10.41
    2 -1 6 o 133.31 124.85 10.31
    3 1 6 o 219.82 167.38 12.76
    3 -1 6 o 220.76 187.31 12.81
    4 1 6 o 125.36 128.77 10.83
    4 -1 6 o 115.98 126.90 7.41
    -5 2 6 o 944.56 965.83 33.32
    -5 -2 6 o 1024.31 981.10 34.41
    -4 2 6 o 31.58 32.41 5.83
    -4 -2 6 o 29.07 32.29 5.82
    -3 2 6 o 1383.42 1342.11 52.51
    -3 -2 6 o 1518.54 1394.65 55.98
    -2 2 6 o 301.35 281.72 21.89
    -2 -2 6 o 293.12 278.15 21.10
    -1 2 6 o 619.10 543.51 22.28
    -1 -2 6 o 640.57 533.90 23.28
    0 2 6 o 57.05 54.67 5.35
    0 -2 6 o 65.60 52.78 5.68
    1 2 6 o 3504.12 3517.03 59.24
    1 -2 6 o 3476.46 3411.09 73.94
    2 2 6 o 285.98 291.04 15.03
    2 -2 6 o 287.66 275.73 14.94
    3 2 6 o 1565.14 1469.95 40.58
    3 -2 6 o 1755.08 1633.07 43.25
    4 2 6 o 116.51 125.48 10.82
    4 -2 6 o 120.65 116.34 7.35
    -5 3 6 o 136.31 114.07 10.46
    -5 -3 6 o 113.36 99.28 8.75
    -4 3 6 o 223.31 227.96 14.22
    -4 -3 6 o 230.23 231.72 15.66
    -3 3 6 o 816.98 747.74 37.47
    -3 -3 6 o 815.58 749.57 37.43
    -2 3 6 o 83.08 75.66 11.76
    -2 -3 6 o 81.67 75.83 11.07
    -1 3 6 o 2434.34 2473.20 55.47
    -1 -3 6 o 2439.64 2289.25 44.24
    0 3 6 o 503.88 480.08 18.65
    0 -3 6 o 507.74 467.51 15.56
    1 3 6 o 511.46 491.31 20.20
    1 -3 6 o 562.36 526.05 21.62
    2 3 6 o 384.69 392.16 17.64
    2 -3 6 o 415.73 397.55 18.12
    3 3 6 o 286.57 243.46 14.92
    3 -3 6 o 251.92 225.17 13.48
    4 3 6 o 57.29 59.76 7.70
    4 -3 6 o 55.50 56.56 4.87
    -5 4 6 o 1180.20 1180.78 38.89
    -5 -4 6 o 1138.58 1140.59 35.66
    -4 4 6 o 348.13 353.39 18.10
    -4 -4 6 o 358.23 351.95 20.25
    -3 4 6 o 1776.48 1850.79 62.40
    -3 -4 6 o 2139.15 1948.66 71.36
    -2 4 6 o 33.88 28.70 8.22
    -2 -4 6 o 42.86 29.15 8.75
    -1 4 6 o 110.63 98.71 9.10
    -1 -4 6 o 122.21 104.92 8.98
    0 4 6 o 385.39 373.74 15.96
    0 -4 6 o 373.97 374.75 13.07
    1 4 6 o 1094.15 1097.48 31.95
    1 -4 6 o 1170.53 1100.83 33.83
    2 4 6 < 12.13 10.97 4.36
    2 -4 6 o 15.92 14.06 4.45
    3 4 6 o 2656.34 2506.89 59.67
    3 -4 6 o 2783.99 2549.06 60.19
    4 4 6 o 19.18 20.44 5.19
    4 -4 6 o 24.11 17.21 5.86
    -5 5 6 o 475.00 475.95 20.74
    -5 -5 6 o 469.87 474.48 18.32
    -4 5 6 o 134.71 152.72 10.53
    -4 -5 6 o 152.00 157.02 12.66
    -3 5 6 o 300.67 290.51 20.75
    -3 -5 6 o 396.77 335.02 24.38
    -2 5 6 o 490.71 499.83 28.72
    -2 -5 6 o 520.48 493.62 29.13
    -1 5 6 o 2886.09 2988.13 86.62
    -1 -5 6 o 3061.08 3031.35 64.00
    0 5 6 o 276.39 295.20 13.15
    0 -5 6 o 321.14 304.79 14.65
    1 5 6 o 944.96 979.64 29.06
    1 -5 6 o 996.59 997.27 30.49
    2 5 6 o 37.24 37.27 5.63
    2 -5 6 o 34.66 35.50 5.30
    3 5 6 o 263.24 211.57 14.34
    3 -5 6 o 274.36 225.62 13.56
    4 5 6 o 43.01 42.12 6.82
    4 -5 6 o 45.66 44.28 6.95
    5 5 6 o 862.05 926.31 25.78
    -5 6 6 o 610.02 604.02 24.12
    -5 -6 6 o 665.38 673.68 21.81
    -4 6 6 o 37.97 37.40 4.35
    -4 -6 6 o 41.35 36.80 6.96
    -3 6 6 o 1185.41 1184.61 46.96
    -3 -6 6 o 1241.85 1138.33 48.65
    -2 6 6 o 118.27 107.41 13.74
    -2 -6 6 o 114.03 111.54 12.83
    -1 6 6 o 50.76 60.56 8.88
    -1 -6 6 o 63.99 58.09 9.63
    0 6 6 o 101.13 111.65 7.83
    0 -6 6 o 124.21 114.82 8.93
    1 6 6 o 1840.13 1841.68 45.60
    1 -6 6 o 1927.19 1806.61 47.75
    2 6 6 o 68.92 57.58 7.49
    2 -6 6 o 56.16 50.81 6.85
    3 6 6 o 2019.29 1962.11 70.88
    3 -6 6 o 2237.05 2025.21 50.17
    4 6 6 o 137.04 128.31 12.46
    4 -6 6 o 129.69 117.86 7.24
    5 6 6 o 143.14 147.84 7.98
    -5 7 6 o 115.92 118.41 8.90
    -4 7 6 o 82.74 76.55 6.27
    -4 -7 6 o 82.76 73.22 9.45
    -3 7 6 o 1308.10 1349.59 49.92
    -3 -7 6 o 1450.51 1387.29 54.04
    -2 7 6 o 347.72 361.20 23.60
    -2 -7 6 o 400.01 370.69 24.95
    -1 7 6 o 1869.01 1866.16 42.92
    -1 -7 6 o 2005.79 1877.72 67.51
    0 7 6 o 235.05 246.21 12.05
    0 -7 6 o 287.16 254.26 13.72
    1 7 6 o 904.64 925.52 28.34
    1 -7 6 o 967.59 872.37 40.78
    2 7 6 o 77.53 85.59 6.30
    2 -7 6 o 103.04 82.88 9.02
    3 7 6 o 206.59 193.51 18.44
    3 -7 6 o 200.21 183.79 11.14
    4 7 6 < 4.03 7.04 3.59
    4 -7 6 o 9.01 9.28 2.56
    5 7 6 o 1384.85 1568.11 38.99
    -5 8 6 o 1385.63 1495.59 41.97
    -4 8 6 o 24.17 20.25 4.97
    -4 -8 6 o 13.68 19.76 4.16
    -3 8 6 o 2327.09 2498.43 75.02
    -3 -8 6 o 2960.21 2692.88 91.21
    -2 8 6 o 101.51 101.95 7.15
    -2 -8 6 o 118.10 105.86 13.12
    -1 8 6 o 29.45 20.88 5.85
    -1 -8 6 o 30.67 22.11 5.09
    0 8 6 o 15.63 17.20 3.05
    0 -8 6 o 25.68 19.68 4.91
    1 8 6 o 1324.92 1372.02 29.07
    1 -8 6 o 1508.54 1348.61 54.77
    2 8 6 < 7.71 5.38 2.76
    2 -8 6 < 9.04 7.82 3.40
    3 8 6 o 1570.80 1638.92 39.87
    3 -8 6 o 1859.57 1691.13 34.44
    4 8 6 o 307.77 322.29 12.70
    4 -8 6 o 349.24 331.56 12.56
    -5 9 6 o 227.73 220.33 11.90
    -4 9 6 o 58.81 53.38 7.76
    -4 -9 6 o 47.27 51.54 7.06
    -3 9 6 o 752.13 804.82 26.56
    -3 -9 6 o 756.05 691.42 35.63
    -2 9 6 o 134.41 130.09 8.38
    -2 -9 6 o 153.80 138.86 14.75
    -1 9 6 o 2728.97 2836.61 82.35
    -1 -9 6 o 2983.49 2776.80 64.00
    0 9 6 o 213.18 222.80 11.75
    0 -9 6 o 272.14 227.74 13.79
    1 9 6 o 721.54 746.63 19.84
    1 -9 6 o 861.19 756.44 37.44
    2 9 6 o 167.48 191.00 11.18
    2 -9 6 o 212.21 187.51 12.52
    3 9 6 o 189.88 157.56 12.60
    3 -9 6 o 185.19 155.46 11.15
    4 9 6 o 16.83 14.84 3.40
    4 -9 6 o 21.24 17.23 3.36
    -5 10 6 o 722.95 769.18 24.17
    -4 10 6 o 63.33 63.96 7.80
    -4 -10 6 o 59.00 60.53 5.13
    -3 10 6 o 2446.26 2648.16 45.66
    -3 -10 6 o 2722.10 2529.53 58.08
    -2 10 6 o 253.08 247.07 14.28
    -2 -10 6 o 266.80 239.13 19.90
    -1 10 6 o 14.58 10.61 4.45
    -1 -10 6 o 32.50 12.07 5.56
    0 10 6 o 149.48 162.49 9.97
    0 -10 6 o 175.26 154.20 11.12
    1 10 6 o 1603.12 1738.35 41.69
    1 -10 6 o 2062.28 1797.63 76.16
    2 10 6 o 440.98 485.40 18.84
    2 -10 6 o 578.37 494.38 21.20
    3 10 6 o 4350.46 4981.01 87.61
    3 -10 6 o 5299.97 4995.17 101.86
    4 10 6 o 64.36 79.48 5.70
    4 -10 6 o 91.68 86.00 5.96
    -4 11 6 o 67.77 68.57 7.83
    -4 -11 6 o 65.27 61.85 5.42
    -3 11 6 o 361.11 366.88 13.35
    -3 -11 6 o 429.49 406.69 17.05
    -2 11 6 o 22.19 20.25 4.89
    -2 -11 6 o 21.51 18.74 3.83
    -1 11 6 o 2051.01 2102.06 49.38
    -1 -11 6 o 2452.46 2147.86 55.69
    0 11 6 o 544.12 603.95 19.66
    0 -11 6 o 656.60 591.29 22.94
    1 11 6 o 1152.99 1255.83 33.20
    1 -11 6 o 1445.60 1268.46 60.45
    2 11 6 o 31.93 34.50 5.95
    2 -11 6 o 31.27 30.47 5.25
    3 11 6 o 322.74 317.07 15.36
    3 -11 6 o 353.57 322.02 15.65
    4 11 6 o 101.22 121.92 6.80
    4 -11 6 o 147.66 115.68 10.91
    -4 12 6 o 20.13 25.80 4.15
    -4 -12 6 o 21.75 25.92 3.22
    -3 12 6 o 1431.68 1571.48 30.49
    -3 -12 6 o 1545.35 1404.63 38.25
    -2 12 6 o 85.67 88.59 8.54
    -2 -12 6 o 126.12 90.04 13.78
    -1 12 6 o 19.13 12.61 4.82
    -1 -12 6 o 13.99 13.51 4.44
    0 12 6 < 8.10 8.52 3.32
    0 -12 6 o 16.70 9.45 4.42
    1 12 6 o 1385.68 1566.43 36.92
    1 -12 6 o 1779.54 1599.07 69.78
    2 12 6 < 7.27 2.78 3.49
    2 -12 6 < 12.25 1.56 4.09
    3 12 6 o 2298.97 2584.81 52.19
    3 -12 6 o 2424.49 2205.59 54.51
    4 12 6 o 74.30 95.50 5.55
    4 -12 6 o 83.63 86.98 8.17
    -4 13 6 o 21.79 19.00 4.30
    -4 -13 6 o 19.40 23.01 3.94
    -3 13 6 o 1017.92 1215.56 31.17
    -3 -13 6 o 1322.77 1214.98 34.37
    -2 13 6 o 47.96 59.71 6.58
    -2 -13 6 o 88.96 57.01 11.91
    -1 13 6 o 2957.30 3328.46 91.55
    -1 -13 6 o 3775.25 3382.33 78.80
    0 13 6 o 372.27 397.87 23.16
    0 -13 6 o 474.84 392.23 19.40
    1 13 6 o 758.73 867.43 24.45
    1 -13 6 o 1013.94 917.72 32.13
    2 13 6 o 134.91 159.19 9.53
    2 -13 6 o 162.35 168.24 14.31
    3 13 6 o 32.39 32.35 4.85
    3 -13 6 o 56.12 45.26 6.57
    4 13 6 o 27.03 37.20 3.20
    4 -13 6 o 31.31 32.31 5.61
    -4 14 6 o 32.79 36.80 4.52
    -4 -14 6 o 41.85 37.42 5.23
    -3 14 6 o 448.54 467.07 13.92
    -3 -14 6 o 506.80 419.15 18.55
    -2 14 6 o 174.63 195.79 11.86
    -2 -14 6 o 222.85 202.09 18.20
    -1 14 6 o 32.94 32.98 7.80
    -1 -14 6 o 47.07 31.59 6.52
    0 14 6 o 235.12 285.38 18.11
    0 -14 6 o 344.27 286.52 16.41
    1 14 6 o 1513.81 1726.95 37.71
    1 -14 6 o 1961.08 1761.33 50.05
    2 14 6 o 157.12 175.20 10.09
    2 -14 6 o 161.03 169.96 14.81
    3 14 6 o 584.45 640.45 19.18
    3 -14 6 o 846.56 769.97 25.94
    4 14 6 o 8.31 8.35 2.01
    4 -14 6 o 11.75 10.42 3.80
    -4 -15 6 o 58.72 74.30 5.63
    -3 15 6 o 315.88 372.02 13.93
    -3 -15 6 o 358.56 328.63 14.81
    -2 15 6 o 263.33 296.46 14.09
    -2 -15 6 o 338.60 284.25 22.48
    -1 15 6 o 2119.15 2453.09 70.31
    -1 -15 6 o 2727.64 2493.55 61.56
    0 15 6 o 38.28 40.86 7.53
    0 -15 6 o 43.42 45.92 6.57
    1 15 6 o 961.89 1071.04 26.95
    1 -15 6 o 1189.59 1072.58 36.64
    2 15 6 < -3.31 0.46 2.86
    2 -15 6 < 3.37 1.01 4.35
    3 15 6 o 181.63 197.48 9.36
    3 -15 6 o 217.95 187.23 11.37
    4 15 6 o 23.23 28.60 2.78
    4 -15 6 o 35.93 35.06 4.80
    -3 16 6 o 835.76 994.67 23.57
    -3 -16 6 o 1201.27 1105.72 30.17
    -2 16 6 o 84.68 85.68 7.44
    -2 -16 6 o 97.47 81.93 11.79
    -1 16 6 o 63.63 52.78 9.16
    -1 -16 6 o 67.64 52.90 7.27
    0 16 6 < -2.88 0.66 3.28
    0 -16 6 < 0.94 0.65 4.00
    1 16 6 o 1406.93 1614.47 34.08
    1 -16 6 o 1760.41 1586.32 47.90
    2 16 6 o 39.14 42.78 4.58
    2 -16 6 o 53.07 44.06 9.62
    3 16 6 o 1179.37 1330.20 28.26
    3 -16 6 o 1517.95 1369.94 35.46
    4 16 6 o 27.28 33.16 2.53
    -3 17 6 o 184.20 220.26 8.84
    -3 -17 6 o 329.04 290.52 17.43
    -2 17 6 o 31.17 43.40 6.25
    -2 -17 6 o 48.61 41.86 7.99
    -1 17 6 o 2004.37 2219.52 65.85
    -1 -17 6 o 2519.97 2263.41 57.31
    0 17 6 o 58.57 64.45 8.60
    0 -17 6 o 77.57 66.85 8.13
    1 17 6 o 608.25 709.42 28.58
    1 -17 6 o 761.14 697.97 27.30
    2 17 6 o 15.62 18.41 3.17
    2 -17 6 < 12.06 21.81 4.43
    3 17 6 o 95.70 103.53 5.87
    3 -17 6 o 108.57 98.28 6.64
    -3 18 6 o 884.66 993.91 33.01
    -3 -18 6 o 1024.50 950.51 34.48
    -2 18 6 o 79.86 82.53 9.10
    -2 -18 6 o 93.67 82.74 9.86
    -1 18 6 < 7.24 0.28 3.81
    -1 -18 6 < 0.26 0.52 4.29
    0 18 6 < 0.62 3.35 3.65
    0 -18 6 < 9.31 4.32 3.74
    1 18 6 o 1124.03 1270.28 41.99
    1 -18 6 o 1480.29 1289.01 39.90
    2 18 6 o 147.29 168.85 7.73
    2 -18 6 o 180.08 170.44 13.99
    3 18 6 o 728.84 824.40 18.21
    3 -18 6 o 927.97 832.93 22.10
    -3 -19 6 o 704.74 677.89 25.14
    -2 19 6 o 303.53 321.39 16.26
    -2 -19 6 o 398.89 344.79 20.33
    -1 19 6 o 1298.43 1475.93 46.11
    -1 -19 6 o 1746.89 1493.86 60.32
    0 19 6 o 59.44 67.95 8.06
    0 -19 6 o 74.69 70.79 7.16
    1 19 6 o 780.94 871.32 32.02
    1 -19 6 o 1063.32 916.85 30.43
    2 19 6 o 126.76 149.48 6.65
    2 -19 6 o 169.19 145.87 9.22
    3 19 6 o 168.91 198.55 6.73
    3 -19 6 o 218.16 194.01 7.76
    -3 -20 6 o 852.01 855.47 27.45
    -2 20 6 o 63.81 90.79 6.95
    -2 -20 6 o 86.89 80.93 8.34
    -1 20 6 o 55.40 75.43 7.45
    -1 -20 6 o 86.54 78.42 6.32
    0 20 6 o 92.71 120.61 9.64
    0 -20 6 o 152.46 116.45 9.55
    1 20 6 o 1193.05 1337.52 41.57
    1 -20 6 o 1515.49 1269.57 36.97
    2 20 6 o 160.23 176.96 10.91
    2 -20 6 o 198.77 183.41 9.30
    3 20 6 o 1002.92 1171.53 30.01
    3 -20 6 o 1373.67 1205.76 39.26
    -2 21 6 o 63.90 75.49 6.12
    -2 -21 6 o 81.59 74.23 7.32
    -1 21 6 o 2102.34 2464.02 62.60
    -1 -21 6 o 2645.04 2270.92 52.18
    0 21 6 o 147.43 133.43 11.56
    0 -21 6 o 173.16 128.75 9.37
    1 21 6 o 1094.85 1245.12 37.82
    1 -21 6 o 1488.75 1184.32 34.94
    2 21 6 o 95.39 119.48 7.78
    2 -21 6 o 133.07 110.54 6.86
    -2 22 6 o 39.94 48.63 4.10
    -2 -22 6 o 54.08 47.47 5.55
    -1 22 6 o 227.32 295.45 13.39
    -1 -22 6 o 319.19 287.38 10.77
    0 22 6 o 26.20 26.17 4.81
    0 -22 6 o 40.55 35.23 4.34
    1 22 6 o 308.57 409.73 12.29
    1 -22 6 o 479.24 351.24 15.24
    2 22 6 o 71.07 82.08 6.10
    2 -22 6 o 81.41 73.97 4.71
    -2 -23 6 o 15.92 15.81 2.91
    -1 23 6 o 870.93 1001.76 29.33
    -1 -23 6 o 1224.47 954.47 37.87
    0 23 6 < 2.61 1.92 2.27
    0 -23 6 < -1.08 1.68 1.68
    1 23 6 o 194.75 276.14 8.49
    1 -23 6 o 220.15 175.29 11.57
    2 23 6 o 128.23 154.09 7.30
    0 24 6 o 54.17 55.49 4.75
    0 -24 6 o 66.52 49.97 4.26
    1 24 6 o 1055.21 1272.39 31.52
    0 25 6 o 155.42 193.35 8.10
    -4 0 7 o 363.66 351.76 15.97
    -3 0 7 o 471.12 462.69 23.61
    -2 0 7 o 2571.02 2445.04 80.21
    -1 0 7 o 107.24 74.67 12.00
    0 0 7 o 528.14 476.49 15.66
    1 0 7 o 61.00 58.60 6.76
    2 0 7 o 68.08 16.29 7.41
    3 0 7 o 31.91 12.88 4.51
    4 0 7 o 1094.21 1162.21 31.11
    -4 1 7 o 580.70 593.13 15.67
    -4 -1 7 o 602.57 596.11 22.29
    -3 1 7 o 58.71 49.69 8.44
    -3 -1 7 o 65.96 51.59 8.55
    -2 1 7 o 681.48 578.67 32.50
    -2 -1 7 o 605.02 562.83 30.33
    -1 1 7 o 229.44 198.12 17.76
    -1 -1 7 o 208.82 183.54 16.42
    0 1 7 o 1878.63 1754.34 35.89
    0 -1 7 o 1993.18 1847.11 37.61
    1 1 7 o 598.30 547.33 21.43
    1 -1 7 o 642.02 593.66 22.48
    2 1 7 o 1356.26 1243.81 35.52
    2 -1 7 o 1261.32 1143.20 33.81
    3 1 7 o 178.19 181.41 9.75
    3 -1 7 o 146.89 164.49 8.55
    4 1 7 o 56.21 49.18 5.01
    -4 2 7 o 518.84 532.36 14.33
    -4 -2 7 o 586.27 551.74 21.88
    -3 2 7 o 328.35 302.30 18.94
    -3 -2 7 o 290.63 270.56 17.90
    -2 2 7 o 1821.86 1662.27 61.98
    -2 -2 7 o 1644.08 1517.58 57.59
    -1 2 7 o 112.39 95.55 12.43
    -1 -2 7 o 127.11 115.47 12.70
    0 2 7 o 48.81 23.49 6.29
    0 -2 7 o 38.66 14.10 5.16
    1 2 7 o 71.12 71.21 5.59
    1 -2 7 o 84.68 72.28 7.78
    2 2 7 o 1371.18 1288.98 35.74
    2 -2 7 o 1510.77 1423.19 38.12
    3 2 7 o 463.34 402.82 22.85
    3 -2 7 o 455.12 411.79 15.81
    4 2 7 o 982.82 1027.84 30.03
    -4 3 7 o 220.40 219.26 8.29
    -4 -3 7 o 240.56 230.86 12.49
    -3 3 7 o 38.80 28.59 6.78
    -3 -3 7 o 28.96 31.79 5.82
    -2 3 7 o 406.94 391.25 24.47
    -2 -3 7 o 345.78 331.48 21.76
    -1 3 7 o 123.23 118.04 12.89
    -1 -3 7 o 146.23 136.35 13.72
    0 3 7 o 1878.74 1852.59 35.82
    0 -3 7 o 1897.86 1697.79 43.76
    1 3 7 o 222.96 215.11 9.46
    1 -3 7 o 293.00 269.50 14.43
    2 3 7 o 1464.53 1337.35 37.39
    2 -3 7 o 1481.03 1301.12 37.47
    3 3 7 o 261.71 239.60 16.75
    3 -3 7 o 238.44 215.99 10.73
    4 3 7 o 30.84 30.08 4.17
    -4 4 7 o 1294.57 1313.20 39.87
    -4 -4 7 o 1290.87 1271.61 39.00
    -3 4 7 o 108.79 118.45 10.29
    -3 -4 7 o 123.80 102.22 11.24
    -2 4 7 o 907.43 863.60 38.82
    -2 -4 7 o 1036.31 966.96 41.46
    -1 4 7 o 42.61 38.50 8.21
    -1 -4 7 o 25.61 33.32 6.10
    0 4 7 o 296.83 262.23 11.20
    0 -4 7 o 284.29 255.30 12.81
    1 4 7 o 156.94 144.83 7.88
    1 -4 7 o 156.69 137.84 10.50
    2 4 7 o 748.46 708.07 24.10
    2 -4 7 o 747.40 697.63 23.73
    3 4 7 o 345.13 338.10 19.65
    3 -4 7 o 368.32 343.51 13.48
    4 4 7 o 1037.90 1108.90 31.95
    -4 5 7 o 439.00 451.37 18.15
    -4 -5 7 o 441.83 422.09 18.03
    -3 5 7 o 56.49 49.10 7.59
    -3 -5 7 o 48.08 47.10 6.95
    -2 5 7 o 95.02 82.06 11.83
    -2 -5 7 o 91.56 69.41 10.75
    -1 5 7 < 3.80 6.45 3.60
    -1 -5 7 < 5.65 7.92 3.88
    0 5 7 o 2208.97 2170.68 40.41
    0 -5 7 o 2360.85 2207.62 51.01
    1 5 7 o 32.06 31.87 3.80
    1 -5 7 o 32.13 29.55 5.48
    2 5 7 o 720.64 633.71 23.51
    2 -5 7 o 728.90 614.71 23.14
    3 5 7 o 164.83 160.78 13.42
    3 -5 7 o 180.08 169.99 8.92
    4 5 7 o 11.72 12.36 3.06
    -4 6 7 o 519.97 534.25 19.74
    -4 -6 7 o 558.60 566.05 20.95
    -3 6 7 o 30.06 29.25 5.57
    -3 -6 7 o 48.21 47.24 7.24
    -2 6 7 o 1823.77 1750.92 62.21
    -2 -6 7 o 1975.04 1721.49 64.14
    -1 6 7 o 277.20 261.10 19.89
    -1 -6 7 o 275.67 257.63 12.06
    0 6 7 o 120.07 123.78 9.13
    0 -6 7 o 138.70 128.50 8.85
    1 6 7 o 132.02 122.70 7.12
    1 -6 7 o 133.18 126.24 9.53
    2 6 7 o 841.60 825.89 37.99
    2 -6 7 o 941.54 837.32 27.15
    3 6 7 o 46.29 38.39 7.49
    3 -6 7 o 23.81 21.29 5.67
    4 6 7 o 1119.04 1206.47 34.26
    -4 7 7 o 69.15 64.00 6.14
    -4 -7 7 o 90.25 68.62 7.06
    -3 7 7 o 76.10 91.31 5.60
    -3 -7 7 o 95.04 84.97 9.55
    -2 7 7 o 318.66 331.45 21.14
    -2 -7 7 o 350.38 319.71 20.88
    -1 7 7 o 69.95 66.92 9.81
    -1 -7 7 o 70.90 73.79 5.93
    0 7 7 o 1721.75 1873.90 42.26
    0 -7 7 o 1963.11 1883.24 44.11
    1 7 7 o 262.89 274.05 12.71
    1 -7 7 o 258.05 259.87 19.23
    2 7 7 o 1221.14 1232.59 48.24
    2 -7 7 o 1329.22 1213.31 50.36
    3 7 7 o 186.88 174.34 14.40
    3 -7 7 o 212.66 199.16 14.99
    4 7 7 < 5.74 5.11 2.27
    -4 -8 7 o 1185.28 1252.53 35.01
    -3 8 7 < 6.65 12.15 2.32
    -3 -8 7 < 2.70 6.06 3.56
    -2 8 7 o 1892.02 1946.00 63.52
    -2 -8 7 o 2076.31 1933.08 66.21
    -1 8 7 o 201.24 191.12 16.86
    -1 -8 7 o 197.20 198.42 9.90
    0 8 7 o 160.21 166.34 10.11
    0 -8 7 o 213.29 177.96 10.71
    1 8 7 o 29.58 27.18 4.56
    1 -8 7 o 30.17 30.20 7.09
    2 8 7 o 697.92 765.01 33.92
    2 -8 7 o 926.62 831.62 39.89
    3 8 7 o 228.02 211.98 16.06
    3 -8 7 o 218.26 185.62 15.08
    4 8 7 o 735.92 779.51 25.15
    -3 9 7 o 71.33 81.62 5.10
    -3 -9 7 o 95.62 89.23 9.52
    -2 9 7 < 11.87 7.83 5.33
    -2 -9 7 < 9.01 0.82 4.66
    -1 9 7 o 108.93 122.44 12.57
    -1 -9 7 o 128.47 125.59 7.91
    0 9 7 o 1509.66 1640.96 37.31
    0 -9 7 o 1791.81 1685.88 40.95
    1 9 7 o 415.64 466.56 16.26
    1 -9 7 o 466.43 441.78 26.85
    2 9 7 o 608.66 637.61 31.00
    2 -9 7 o 780.12 691.72 35.70
    3 9 7 < -5.93 0.09 4.21
    3 -9 7 < -2.31 1.24 3.16
    -3 10 7 o 403.66 453.39 12.69
    -3 -10 7 o 507.05 444.96 23.35
    -2 10 7 o 852.16 875.34 36.48
    -2 -10 7 o 1001.93 837.73 38.65
    -1 10 7 o 32.17 38.37 6.63
    -1 -10 7 o 45.51 51.09 4.78
    0 10 7 o 171.21 193.64 9.94
    0 -10 7 o 194.15 180.37 10.20
    1 10 7 o 71.95 84.93 6.29
    1 -10 7 o 83.73 76.57 11.32
    2 10 7 o 1369.35 1450.10 50.33
    2 -10 7 o 1618.52 1424.48 57.70
    3 10 7 o 36.73 43.04 6.42
    3 -10 7 o 54.23 49.16 7.63
    -3 11 7 o 64.90 75.75 6.48
    -3 -11 7 o 82.22 76.11 8.42
    -2 11 7 o 353.57 403.06 21.36
    -2 -11 7 o 510.08 479.57 24.95
    -1 11 7 o 299.89 335.02 12.97
    -1 -11 7 o 342.51 309.02 13.28
    0 11 7 o 1195.08 1293.92 28.15
    0 -11 7 o 1355.07 1283.82 50.85
    1 11 7 o 349.29 367.95 10.98
    1 -11 7 o 454.41 386.85 26.71
    2 11 7 o 787.63 905.08 33.16
    2 -11 7 o 1022.21 922.64 42.32
    3 11 7 o 200.87 231.62 13.15
    3 -11 7 o 225.50 215.96 14.27
    -3 12 7 o 85.14 98.91 7.00
    -3 -12 7 o 105.38 103.05 9.17
    -2 12 7 o 1446.47 1600.82 50.83
    -2 -12 7 o 1912.14 1726.98 60.44
    -1 12 7 o 257.95 273.28 12.02
    -1 -12 7 o 269.51 238.47 11.41
    0 12 7 o 55.08 50.41 6.79
    0 -12 7 o 56.62 60.31 9.41
    1 12 7 o 26.54 26.94 3.35
    1 -12 7 o 32.56 24.07 7.92
    2 12 7 o 706.40 839.46 19.13
    2 -12 7 o 799.40 705.49 36.26
    3 12 7 o 215.90 235.30 12.48
    3 -12 7 o 266.11 272.05 14.16
    -3 13 7 o 54.57 65.88 4.94
    -3 -13 7 o 79.70 69.61 7.33
    -2 13 7 o 214.75 251.97 15.34
    -2 -13 7 o 295.72 285.16 17.35
    -1 13 7 o 235.98 282.07 11.23
    -1 -13 7 o 313.58 286.09 12.24
    0 13 7 o 1277.82 1439.47 41.91
    0 -13 7 o 1543.19 1410.66 55.74
    1 13 7 o 155.47 189.62 7.54
    1 -13 7 o 193.52 180.02 16.85
    2 13 7 o 548.75 652.64 15.50
    2 -13 7 o 782.87 675.70 35.42
    3 13 7 o 59.59 75.25 5.66
    3 -13 7 o 68.35 65.72 6.21
    -2 14 7 o 1023.14 1209.81 37.42
    -2 -14 7 o 1236.98 1132.65 41.99
    -1 14 7 o 167.51 205.37 9.27
    -1 -14 7 o 210.85 200.14 9.61
    0 14 7 o 73.48 91.25 7.77
    0 -14 7 o 83.68 78.45 10.78
    1 14 7 o 135.12 172.23 6.63
    1 -14 7 o 190.46 177.47 16.60
    2 14 7 o 94.55 99.77 5.26
    2 -14 7 o 114.75 92.07 11.68
    3 14 7 o 188.56 209.45 9.50
    -2 15 7 o 607.34 741.28 24.89
    -2 -15 7 o 720.60 689.49 27.03
    -1 15 7 o 14.79 16.14 2.89
    -1 -15 7 o 32.23 28.77 3.55
    0 15 7 o 940.91 1095.13 32.59
    0 -15 7 o 1210.95 1114.89 46.28
    1 15 7 o 89.12 117.31 7.51
    1 -15 7 o 102.52 90.27 11.58
    2 15 7 o 775.78 928.39 17.91
    2 -15 7 o 1020.67 922.81 37.24
    -2 16 7 o 532.10 598.06 21.17
    -1 16 7 o 16.26 18.65 4.23
    -1 -16 7 o 31.41 29.63 4.91
    0 16 7 o 172.32 196.56 10.89
    0 -16 7 o 183.87 213.11 14.18
    1 16 7 o 17.81 19.75 3.55
    1 -16 7 o 19.32 25.58 5.37
    2 16 7 o 419.01 506.80 10.68
    2 -16 7 o 631.89 543.13 25.04
    -2 17 7 o 90.69 106.50 6.87
    -1 17 7 o 37.52 37.07 5.70
    -1 -17 7 o 23.21 23.82 3.75
    0 17 7 o 1119.15 1361.19 35.25
    0 -17 7 o 1431.64 1331.75 47.26
    1 17 7 o 84.01 100.36 6.64
    1 -17 7 o 125.60 121.34 10.73
    2 -17 7 o 848.41 777.59 28.30
    -1 18 7 o 40.75 47.60 5.61
    -1 -18 7 o 58.65 61.24 5.01
    0 18 7 o 78.73 95.58 6.45
    0 -18 7 o 89.00 84.23 8.16
    1 18 7 o 16.20 19.44 2.21
    1 -18 7 o 13.83 17.10 3.60
    2 -18 7 o 337.71 306.29 13.85
    -1 19 7 o 86.53 101.13 6.87
    0 19 7 o 1074.07 1288.63 23.41
    0 -19 7 o 1508.88 1327.50 44.25
    1 19 7 o 52.29 71.43 4.42
    1 -19 7 o 103.32 87.73 7.85
    -1 20 7 o 82.17 88.50 5.93
    0 20 7 o 51.92 67.16 4.93
    0 -20 7 o 78.24 76.21 6.08
    1 -20 7 o 54.67 52.20 4.91
    -2 0 8 o 251.65 213.04 13.74
    -1 0 8 o 1162.57 1130.82 38.41
    0 0 8 o 559.66 542.26 21.15
    1 0 8 o 987.24 900.11 33.41
    -2 1 8 o 346.95 352.02 16.63
    -2 -1 8 o 328.55 328.47 16.01
    -1 1 8 o 112.70 91.02 9.97
    -1 -1 8 o 116.86 101.74 9.90
    0 1 8 o 15.19 5.56 3.91
    0 -1 8 o 14.33 0.68 2.67
    1 -1 8 o 1053.24 962.68 35.22
    2 1 8 o 1015.76 979.33 34.08
    -2 2 8 o 427.22 423.73 18.88
    -2 -2 8 o 504.54 467.40 20.78
    -1 2 8 o 1515.68 1390.11 47.18
    -1 -2 8 o 1417.84 1352.93 43.91
    0 2 8 o 845.33 846.48 28.72
    0 -2 8 o 706.98 720.16 17.24
    1 2 8 o 202.01 157.50 13.98
    1 -2 8 o 193.71 158.12 12.68
    2 2 8 o 68.78 63.66 7.08
    2 -2 8 o 71.72 62.77 7.40
    -2 3 8 o 112.27 127.21 8.90
    -2 -3 8 o 95.66 104.58 7.89
    -1 3 8 o 82.58 77.63 8.76
    -1 -3 8 o 80.58 73.76 7.45
    0 3 8 o 683.05 676.16 24.84
    0 -3 8 o 685.94 656.19 16.77
    1 3 8 o 831.14 844.84 32.16
    1 -3 8 o 840.98 798.65 30.10
    2 3 8 o 93.27 83.91 8.29
    2 -3 8 o 68.66 59.15 6.96
    -2 4 8 o 132.32 129.04 9.45
    -2 -4 8 o 133.14 112.85 9.19
    -1 4 8 o 805.51 744.37 29.91
    -1 -4 8 o 805.86 762.02 28.14
    0 4 8 o 279.67 272.79 14.08
    0 -4 8 o 280.12 259.42 13.59
    1 4 8 o 160.11 140.22 12.27
    1 -4 8 o 184.09 137.72 12.04
    2 4 8 o 81.81 87.07 7.84
    2 -4 8 o 97.24 91.86 8.28
    -2 5 8 o 50.06 49.10 5.87
    -2 -5 8 o 47.88 54.87 5.47
    -1 5 8 < 8.48 1.60 4.06
    -1 -5 8 < 0.25 1.99 2.20
    0 5 8 o 85.17 83.45 7.44
    0 -5 8 o 89.48 80.92 7.40
    1 5 8 o 555.83 565.08 24.36
    1 -5 8 o 675.14 611.78 25.95
    2 5 8 o 390.93 421.17 18.11
    2 -5 8 o 443.55 380.46 19.09
    -2 6 8 o 92.50 90.14 7.75
    -2 -6 8 o 137.26 116.96 9.00
    -1 6 8 o 962.58 958.20 33.77
    -1 -6 8 o 964.53 925.76 31.11
    0 6 8 o 444.80 420.06 18.90
    0 -6 8 o 489.75 450.03 19.45
    1 6 8 o 265.37 299.97 15.12
    1 -6 8 o 308.03 296.34 15.90
    2 6 8 o 44.55 60.87 5.84
    2 -6 8 o 52.64 58.21 6.15
    -2 7 8 o 24.15 23.94 4.16
    -2 -7 8 o 33.94 34.50 4.54
    -1 7 8 o 24.39 19.49 4.75
    -1 -7 8 o 30.69 25.07 4.46
    0 7 8 o 167.12 188.11 10.65
    0 -7 8 o 227.14 214.55 12.16
    1 7 8 o 663.84 738.79 25.11
    1 -7 8 o 711.82 655.33 26.80
    2 7 8 o 271.54 282.65 13.52
    2 -7 8 o 352.29 310.32 16.22
    -2 8 8 o 943.42 1052.52 30.61
    -2 -8 8 o 1015.67 1027.67 31.37
    -1 8 8 o 430.12 459.65 19.46
    -1 -8 8 o 464.80 428.98 18.04
    0 8 8 o 325.10 376.25 15.60
    0 -8 8 o 460.84 447.21 18.70
    1 8 8 o 171.48 190.05 10.26
    1 -8 8 o 162.97 144.49 11.04
    2 8 8 o 53.01 72.44 5.26
    2 -8 8 o 75.01 71.77 6.88
    -2 9 8 o 40.13 40.57 4.72
    -2 -9 8 o 53.66 46.79 5.05
    -1 9 8 o 23.35 16.72 4.59
    -1 -9 8 o 24.93 16.10 3.47
    0 9 8 o 155.00 179.33 10.10
    0 -9 8 o 165.59 162.29 9.94
    1 -9 8 o 552.01 479.05 22.30
    2 -9 8 o 585.41 600.62 21.69
    -1 10 8 o 474.00 486.16 20.07
    0 10 8 o 181.35 227.11 10.86
    0 -10 8 o 230.13 229.38 11.75
    1 -10 8 o 21.92 19.49 4.40
    -1 11 8 o 268.71 340.23 13.60
    0 11 8 o 10.62 15.71 2.68
    0 -11 8 o 33.96 29.46 4.05
    1 -11 8 o 536.54 524.42 20.68
    -1 12 8 o 831.14 952.76 27.03
    0 12 8 o 503.26 582.67 18.74
    1 -12 8 o 459.48 470.00 17.62
_refine_special_details
;
All hydrogen atoms were discernible in difference Fourier maps and
could be refined to reasonable geometry. Marching Cube ELD software (MCS) was
used for the electron density map visualization (Rohlicek & Husak, 2007).
According to common practice, H atoms bonded to C were kept in ideal positions
with C--H = 0.96 \%A while positions of H atom bonded to N and O were refined
with restrained bond lengths 0.820(1) \%A for O---H bonds and 0.880(1) \%A for
N---H bonds. In both cases <i>U</i>~iso~(H) was set to
1.2<i>U</i>~eq~(C,<i>N</i>,<i>O</i>). All non-hydrogen atoms were refined
using harmonic refinement.
;
_reflns_number_total     4637
_reflns_number_gt     4488
_reflns_threshold_expression     'I>3\s(I)'
_refine_ls_structure_factor_coef     Fsqd
_refine_ls_R_factor_all     0.0553
_refine_ls_R_factor_gt     0.0546
_refine_ls_wR_factor_gt     0.1339
_refine_ls_wR_factor_ref     0.1343
_refine_ls_goodness_of_fit_ref     2.3049
_refine_ls_goodness_of_fit_gt     2.3377
_refine_ls_restrained_S_all     ?
_refine_ls_restrained_S_gt     ?
_refine_ls_number_reflns     4637
_refine_ls_number_parameters     308
_refine_ls_number_restraints     6
_refine_ls_number_constraints     103
_refine_ls_hydrogen_treatment     mixed
_refine_ls_weighting_scheme     sigma
_refine_ls_weighting_details     'w=1/(\s^2^(I)+0.0016I^2^)'
_refine_ls_shift/su_max     0.0004
_refine_ls_shift/su_mean     0.0000
_refine_diff_density_max     0.81
_refine_diff_density_min     -0.48
_refine_ls_extinction_method     'none'
_refine_ls_extinction_coef     ?
_refine_ls_abs_structure_details
;
Flack (1983), 2215 Friedel pairs
;
_refine_ls_abs_structure_Flack     -0.03(3)
_refine_ls_abs_structure_Rogers     ?
loop_
    _atom_type_symbol
    _atom_type_scat_dispersion_real
    _atom_type_scat_dispersion_imag
    _atom_type_scat_source
    C 0.0181 0.0091 'International Tables Vol C tables 4.2.6.8 and 6.1.1.1'
    H 0.0000 0.0000 'International Tables Vol C tables 4.2.6.8 and 6.1.1.1'
    Br -0.6763 1.2805 'International Tables Vol C tables 4.2.6.8 and 6.1.1.1'
    N 0.0311 0.0180 'International Tables Vol C tables 4.2.6.8 and 6.1.1.1'
    O 0.0492 0.0322 'International Tables Vol C tables 4.2.6.8 and 6.1.1.1'
_computing_data_collection
;
CrysAlisPro (Rigaku OD, 2015)
;
_computing_cell_refinement
;
CrysAlisPro (Rigaku OD, 2015)
;
_computing_data_reduction
;
CrysAlisPro (Rigaku OD, 2015)
;
_computing_structure_solution
;
Superflip (Palatinus & Chapuis, (2007)
;
_computing_structure_refinement
;
Jana2006 (Pet\<r\'i\<cek <i>et al.</i>,  2014), <i>MCE</i>
(Rohl\'i\<cek & Hu\<s\'ak, 2007)
;
_computing_molecular_graphics
;
DIAMOND  (Brandenburg, 1999)
;
_computing_publication_material     ?
loop_
    _restr_distance_atom_site_label_1
    _restr_distance_site_symmetry_1
    _restr_distance_atom_site_label_2
    _restr_distance_site_symmetry_2
    _restr_distance_target
    _restr_distance_target_weight_param
    H1o1a . O1a . 0.82 0.001
    H1o2a . O2a . 0.82 0.001
    H1o1b . O1b . 0.82 0.001
    H1o2b . O2b . 0.82 0.001
    H1n2a . N2a . 0.88 0.001
    H1n2b . N2b . 0.88 0.001
loop_
    _restr_angle_atom_site_label_1
    _restr_angle_site_symmetry_1
    _restr_angle_atom_site_label_2
    _restr_angle_site_symmetry_2
    _restr_angle_atom_site_label_3
    _restr_angle_site_symmetry_3
    _restr_angle_target
    _restr_angle_target_weight_param
    ? ? ? ? ? ? ? ?
loop_
    _restr_torsion_atom_site_label_1
    _restr_torsion_site_symmetry_1
    _restr_torsion_atom_site_label_2
    _restr_torsion_site_symmetry_2
    _restr_torsion_atom_site_label_3
    _restr_torsion_site_symmetry_3
    _restr_torsion_atom_site_label_4
    _restr_torsion_site_symmetry_4
    _restr_torsion_angle_target
    _restr_torsion_weight_param
    ? ? ? ? ? ? ? ? ? ?
loop_
    _restr_equal_distance_atom_site_label_1
    _restr_equal_distance_site_symmetry_1
    _restr_equal_distance_atom_site_label_2
    _restr_equal_distance_site_symmetry_2
    _restr_equal_distance_class_class_id
    _restr_equal_distance_class_target_weight_param
    ? ? ? ? ? ?
loop_
    _restr_equal_angle_atom_site_label_1
    _restr_equal_angle_site_symmetry_1
    _restr_equal_angle_atom_site_label_2
    _restr_equal_angle_site_symmetry_2
    _restr_equal_angle_atom_site_label_3
    _restr_equal_angle_site_symmetry_3
    _restr_equal_angle_class_class_id
    _restr_equal_angle_class_target_weight_param
    ? ? ? ? ? ? ? ?
loop_
    _restr_equal_torsion_atom_site_label_1
    _restr_equal_torsion_site_symmetry_1
    _restr_equal_torsion_atom_site_label_2
    _restr_equal_torsion_site_symmetry_2
    _restr_equal_torsion_atom_site_label_3
    _restr_equal_torsion_site_symmetry_3
    _restr_equal_torsion_atom_site_label_4
    _restr_equal_torsion_site_symmetry_4
    _restr_equal_torsion_class_class_id
    _restr_equal_torsion_class_target_weight_param
    ? ? ? ? ? ? ? ? ? ?
loop_
    _atom_site_type_symbol
    _atom_site_label
    _atom_site_fract_x
    _atom_site_fract_y
    _atom_site_fract_z
    _atom_site_U_iso_or_equiv
    _atom_site_adp_type
    _atom_site_calc_flag
    _atom_site_refinement_flags
    _atom_site_occupancy
    _atom_site_site_symmetry_multiplicity
    _atom_site_disorder_assembly
    _atom_site_disorder_group
    Br Br1a 0.82327(7) 0.119124(17) 0.59379(6) 0.01689(14) Uani d . 1 2 . .
    Br Br1b 0.67219(7) 0.617268(17) 0.82063(6) 0.01663(14) Uani d . 1 2 . .
    O O1a 0.3912(6) 0.31366(13) 0.6749(5) 0.0160(10) Uani d . 1 2 . .
    O O2a 1.4292(6) 0.51220(14) 0.8603(5) 0.0181(10) Uani d . 1 2 . .
    O O1b 1.0984(6) 0.81041(13) 0.9575(6) 0.0170(10) Uani d . 1 2 . .
    O O2b 0.0585(6) 1.01653(14) 0.6475(5) 0.0173(10) Uani d . 1 2 . .
    N N1a 0.7625(7) 0.35173(15) 0.5676(6) 0.0136(11) Uani d . 1 2 . .
    N N2a 1.0395(7) 0.46689(15) 0.7058(6) 0.0138(11) Uani d . 1 2 . .
    N N1b 0.7210(7) 0.84968(16) 0.8774(6) 0.0147(11) Uani d . 1 2 . .
    N N2b 0.4536(7) 0.96878(15) 0.7831(6) 0.0130(11) Uani d . 1 2 . .
    C C1a 0.4889(8) 0.27034(18) 0.6505(7) 0.0123(13) Uani d . 1 2 . .
    C C2a 0.7071(8) 0.26658(17) 0.5792(6) 0.0113(12) Uani d . 1 2 . .
    C C3a 0.8022(7) 0.22102(17) 0.5563(7) 0.0110(12) Uani d . 1 2 . .
    C C4a 0.6828(8) 0.18042(17) 0.6059(7) 0.0127(13) Uani d . 1 2 . .
    C C5a 0.4692(8) 0.18358(18) 0.6760(7) 0.0135(13) Uani d . 1 2 . .
    C C6a 0.3746(8) 0.22869(18) 0.6977(7) 0.0136(13) Uani d . 1 2 . .
    C C7a 0.8414(8) 0.30963(18) 0.5459(7) 0.0119(12) Uani d . 1 2 . .
    C C8a 0.9119(8) 0.39261(18) 0.5457(8) 0.0153(14) Uani d . 1 2 . .
    C C9a 0.9002(8) 0.42429(17) 0.7262(7) 0.0156(13) Uani d . 1 2 . .
    C C10a 1.0340(9) 0.49712(19) 0.8800(7) 0.0147(14) Uani d . 1 2 . .
    C C11a 1.2178(9) 0.53440(19) 0.8765(8) 0.0169(14) Uani d . 1 2 . .
    C C1b 1.0028(8) 0.76776(19) 0.9183(7) 0.0132(13) Uani d . 1 2 . .
    C C2b 0.7840(8) 0.76505(17) 0.8468(7) 0.0123(13) Uani d . 1 2 . .
    C C3b 0.6901(7) 0.71945(18) 0.8096(6) 0.0111(12) Uani d . 1 2 . .
    C C4b 0.8125(8) 0.67826(17) 0.8475(7) 0.0128(13) Uani d . 1 2 . .
    C C5b 1.0266(8) 0.68081(17) 0.9183(7) 0.0129(13) Uani d . 1 2 . .
    C C6b 1.1215(8) 0.72560(19) 0.9527(7) 0.0138(13) Uani d . 1 2 . .
    C C7b 0.6447(8) 0.80791(19) 0.8387(7) 0.0131(13) Uani d . 1 2 . .
    C C8b 0.5641(8) 0.8890(2) 0.8969(7) 0.0174(15) Uani d . 1 2 . .
    C C9b 0.5974(8) 0.92782(17) 0.7427(7) 0.0132(12) Uani d . 1 2 . .
    C C10b 0.4570(8) 1.00481(18) 0.6268(7) 0.0140(14) Uani d . 1 2 . .
    C C11b 0.2681(8) 1.04018(18) 0.6529(8) 0.0166(14) Uani d . 1 2 . .
    H H1o1a 0.477(9) 0.3360(17) 0.656(10) 0.0192 Uiso d . 1 2 . .
    H H1o2a 1.447(12) 0.501(2) 0.970(4) 0.0217 Uiso d . 1 2 . .
    H H1o1b 1.022(10) 0.8341(15) 0.933(10) 0.0204 Uiso d . 1 2 . .
    H H1o2b 0.047(12) 1.006(2) 0.537(4) 0.0208 Uiso d . 1 2 . .
    H H1n2a 1.177(3) 0.460(2) 0.679(9) 0.0165 Uiso d . 1 2 . .
    H H1n2b 0.316(4) 0.958(2) 0.786(9) 0.0157 Uiso d . 1 2 . .
    H H1c3a 0.949114 0.217962 0.506473 0.0132 Uiso d . 1 2 . .
    H H1c5a 0.388396 0.155044 0.708997 0.0162 Uiso d . 1 2 . .
    H H1c6a 0.226862 0.231176 0.746291 0.0163 Uiso d . 1 2 . .
    H H1c7a 0.992328 0.305995 0.506916 0.0142 Uiso d . 1 2 . .
    H H1c8a 0.868714 0.41104 0.433975 0.0184 Uiso d . 1 2 . .
    H H2c8a 1.06028 0.381103 0.530093 0.0184 Uiso d . 1 2 . .
    H H1c9a 0.750008 0.434045 0.7466 0.0187 Uiso d . 1 2 . .
    H H2c9a 0.947685 0.406141 0.837289 0.0187 Uiso d . 1 2 . .
    H H1c10a 1.050579 0.477245 0.992939 0.0176 Uiso d . 1 2 . .
    H H2c10a 0.893641 0.513099 0.887122 0.0176 Uiso d . 1 2 . .
    H H1c11a 1.194585 0.555849 0.769179 0.0203 Uiso d . 1 2 . .
    H H2c11a 1.213354 0.553276 0.992845 0.0203 Uiso d . 1 2 . .
    H H1c3b 0.542552 0.716952 0.758373 0.0133 Uiso d . 1 2 . .
    H H1c5b 1.108922 0.65191 0.943463 0.0155 Uiso d . 1 2 . .
    H H1c6b 1.270528 0.727504 1.00081 0.0166 Uiso d . 1 2 . .
    H H1c7b 0.491711 0.804593 0.8034 0.0157 Uiso d . 1 2 . .
    H H1c8b 0.579114 0.903103 1.023326 0.0208 Uiso d . 1 2 . .
    H H2c8b 0.41626 0.876651 0.887421 0.0208 Uiso d . 1 2 . .
    H H1c9b 0.748732 0.938194 0.744645 0.0159 Uiso d . 1 2 . .
    H H2c9b 0.561579 0.91489 0.617336 0.0159 Uiso d . 1 2 . .
    H H1c10b 0.441354 0.988939 0.503918 0.0168 Uiso d . 1 2 . .
    H H2c10b 0.59503 1.021837 0.630526 0.0168 Uiso d . 1 2 . .
    H H1c11b 0.285747 1.056606 0.77445 0.0199 Uiso d . 1 2 . .
    H H2c11b 0.273235 1.0641 0.552719 0.0199 Uiso d . 1 2 . .
loop_
    _atom_site_aniso_label
    _atom_site_aniso_U_11
    _atom_site_aniso_U_22
    _atom_site_aniso_U_33
    _atom_site_aniso_U_12
    _atom_site_aniso_U_13
    _atom_site_aniso_U_23
    _atom_site_aniso_type_symbol
    Br1a 0.0181(2) 0.0121(2) 0.0204(2) 0.0014(2) -0.00076(17) -0.0019(2) Br
    Br1b 0.0185(2) 0.0122(2) 0.0192(2) -0.0015(2) -0.00028(17) -0.0015(2) Br
    O1a 0.0109(16) 0.0154(17) 0.0216(18) 0.0020(13) 0.0010(14) -0.0024(15) O
    O2a 0.0133(17) 0.0247(19) 0.0162(17) -0.0031(14) 0.0002(14) 0.0033(15) O
    O1b 0.0106(16) 0.0154(17) 0.0249(19) -0.0008(13) -0.0014(14) -0.0021(15) O
    O2b 0.0138(16) 0.0240(19) 0.0143(16) 0.0014(14) -0.0011(13) -0.0026(14) O
    N1a 0.0119(18) 0.015(2) 0.0133(18) -0.0008(16) -0.0012(14) 0.0011(15) N
    N2a 0.0125(18) 0.0143(19) 0.0146(19) -0.0025(15) 0.0002(15) 0.0001(16) N
    N1b 0.0149(19) 0.014(2) 0.015(2) 0.0022(16) 0.0014(16) 0.0023(16) N
    N2b 0.0105(18) 0.0136(19) 0.015(2) -0.0003(14) 0.0009(15) -0.0015(16) N
    C1a 0.011(2) 0.017(2) 0.009(2) 0.0011(18) -0.0007(17) -0.0011(18) C
    C2a 0.011(2) 0.017(2) 0.0064(19) -0.0010(18) -0.0020(16) 0.0004(17) C
    C3a 0.008(2) 0.013(2) 0.0116(19) -0.0002(17) -0.0007(16) 0.0009(17) C
    C4a 0.015(2) 0.011(2) 0.011(2) 0.0018(17) -0.0019(17) -0.0020(16) C
    C5a 0.014(2) 0.016(2) 0.010(2) -0.0047(18) -0.0037(18) 0.0009(17) C
    C6a 0.008(2) 0.022(3) 0.011(2) -0.0001(19) -0.0018(17) -0.0017(18) C
    C7a 0.009(2) 0.016(2) 0.010(2) -0.0003(17) -0.0003(16) 0.0014(18) C
    C8a 0.013(2) 0.014(2) 0.019(3) -0.0026(18) -0.0001(18) 0.0023(18) C
    C9a 0.016(2) 0.015(2) 0.016(2) -0.0021(18) 0.0002(18) -0.0004(18) C
    C10a 0.012(2) 0.017(3) 0.016(2) 0.0000(19) -0.0005(19) 0.0000(18) C
    C11a 0.016(2) 0.019(3) 0.016(2) 0.0004(19) -0.0018(19) -0.0006(19) C
    C1b 0.012(2) 0.017(2) 0.010(2) -0.0011(18) 0.0033(17) -0.0001(18) C
    C2b 0.013(2) 0.015(2) 0.008(2) 0.0004(18) 0.0011(17) 0.0010(18) C
    C3b 0.009(2) 0.013(2) 0.011(2) 0.0007(17) -0.0004(16) 0.0014(17) C
    C4b 0.016(2) 0.013(2) 0.010(2) -0.0021(18) 0.0012(18) -0.0023(17) C
    C5b 0.015(2) 0.013(2) 0.011(2) 0.0054(18) 0.0016(18) 0.0005(17) C
    C6b 0.009(2) 0.019(2) 0.013(2) -0.0006(18) 0.0011(19) 0.0013(19) C
    C7b 0.009(2) 0.018(2) 0.013(2) 0.0005(18) 0.0008(17) 0.0010(18) C
    C8b 0.018(3) 0.015(3) 0.019(3) 0.0007(17) 0.004(2) -0.0006(18) C
    C9b 0.012(2) 0.013(2) 0.014(2) 0.0019(17) 0.0001(18) 0.0003(18) C
    C10b 0.011(2) 0.018(3) 0.013(2) 0.0013(18) 0.0028(19) 0.0015(17) C
    C11b 0.016(2) 0.014(2) 0.020(2) 0.0017(19) 0.001(2) 0.0009(19) C
loop_
    _jana_atom_site_ADP_C_label
    _jana_atom_site_ADP_C_type_symbol
    _jana_atom_site_ADP_C_111
    _jana_atom_site_ADP_C_112
    _jana_atom_site_ADP_C_113
    _jana_atom_site_ADP_C_122
    _jana_atom_site_ADP_C_123
    _jana_atom_site_ADP_C_133
    _jana_atom_site_ADP_C_222
    _jana_atom_site_ADP_C_223
    _jana_atom_site_ADP_C_233
    _jana_atom_site_ADP_C_333
    ? ? ? ? ? ? ? ? ? ? ? ?
loop_
    _jana_atom_site_ADP_D_label
    _jana_atom_site_ADP_D_type_symbol
    _jana_atom_site_ADP_D_1111
    _jana_atom_site_ADP_D_1112
    _jana_atom_site_ADP_D_1113
    _jana_atom_site_ADP_D_1122
    _jana_atom_site_ADP_D_1123
    _jana_atom_site_ADP_D_1133
    _jana_atom_site_ADP_D_1222
    _jana_atom_site_ADP_D_1223
    _jana_atom_site_ADP_D_1233
    _jana_atom_site_ADP_D_1333
    _jana_atom_site_ADP_D_2222
    _jana_atom_site_ADP_D_2223
    _jana_atom_site_ADP_D_2233
    _jana_atom_site_ADP_D_2333
    _jana_atom_site_ADP_D_3333
    ? ? ? ? ? ? ? ? ? ? ? ? ? ? ? ? ?
loop_
    _jana_atom_site_ADP_E_label
    _jana_atom_site_ADP_E_type_symbol
    _jana_atom_site_ADP_E_11111
    _jana_atom_site_ADP_E_11112
    _jana_atom_site_ADP_E_11113
    _jana_atom_site_ADP_E_11122
    _jana_atom_site_ADP_E_11123
    _jana_atom_site_ADP_E_11133
    _jana_atom_site_ADP_E_11222
    _jana_atom_site_ADP_E_11223
    _jana_atom_site_ADP_E_11233
    _jana_atom_site_ADP_E_11333
    _jana_atom_site_ADP_E_12222
    _jana_atom_site_ADP_E_12223
    _jana_atom_site_ADP_E_12233
    _jana_atom_site_ADP_E_12333
    _jana_atom_site_ADP_E_13333
    _jana_atom_site_ADP_E_22222
    _jana_atom_site_ADP_E_22223
    _jana_atom_site_ADP_E_22233
    _jana_atom_site_ADP_E_22333
    _jana_atom_site_ADP_E_23333
    _jana_atom_site_ADP_E_33333
    ? ? ? ? ? ? ? ? ? ? ? ? ? ? ? ? ? ? ? ? ? ? ?
loop_
    _jana_atom_site_ADP_F_label
    _jana_atom_site_ADP_F_type_symbol
    _jana_atom_site_ADP_F_111111
    _jana_atom_site_ADP_F_111112
    _jana_atom_site_ADP_F_111113
    _jana_atom_site_ADP_F_111122
    _jana_atom_site_ADP_F_111123
    _jana_atom_site_ADP_F_111133
    _jana_atom_site_ADP_F_111222
    _jana_atom_site_ADP_F_111223
    _jana_atom_site_ADP_F_111233
    _jana_atom_site_ADP_F_111333
    _jana_atom_site_ADP_F_112222
    _jana_atom_site_ADP_F_112223
    _jana_atom_site_ADP_F_112233
    _jana_atom_site_ADP_F_112333
    _jana_atom_site_ADP_F_113333
    _jana_atom_site_ADP_F_122222
    _jana_atom_site_ADP_F_122223
    _jana_atom_site_ADP_F_122233
    _jana_atom_site_ADP_F_122333
    _jana_atom_site_ADP_F_123333
    _jana_atom_site_ADP_F_133333
    _jana_atom_site_ADP_F_222222
    _jana_atom_site_ADP_F_222223
    _jana_atom_site_ADP_F_222233
    _jana_atom_site_ADP_F_222333
    _jana_atom_site_ADP_F_223333
    _jana_atom_site_ADP_F_233333
    _jana_atom_site_ADP_F_333333
    ? ? ? ? ? ? ? ? ? ? ? ? ? ? ? ? ? ? ? ? ? ? ? ? ? ? ? ? ? ?
loop_
    _geom_bond_atom_site_label_1
    _geom_bond_atom_site_label_2
    _geom_bond_site_symmetry_1
    _geom_bond_site_symmetry_2
    _geom_bond_distance
    _geom_bond_publ_flag
    Br1a C4a . . 1.906(5) ?
    Br1b C4b . . 1.904(5) ?
    O1a C1a . . 1.352(6) ?
    O1a H1o1a . . 0.82(5) ?
    O2a C11a . . 1.425(6) ?
    O2a H1o2a . . 0.82(3) ?
    O1b C1b . . 1.345(6) ?
    O1b H1o1b . . 0.82(5) ?
    O2b C11b . . 1.429(6) ?
    O2b H1o2b . . 0.82(3) ?
    N1a C7a . . 1.273(6) ?
    N1a C8a . . 1.460(6) ?
    N2a C9a . . 1.460(6) ?
    N2a C10a . . 1.467(7) ?
    N2a H1n2a . . 0.88(3) ?
    N1b C7b . . 1.276(7) ?
    N1b C8b . . 1.455(7) ?
    N2b C9b . . 1.461(6) ?
    N2b C10b . . 1.472(7) ?
    N2b H1n2b . . 0.88(3) ?
    C1a C2a . . 1.417(7) ?
    C1a C6a . . 1.388(7) ?
    C2a C3a . . 1.400(7) ?
    C2a C7a . . 1.465(7) ?
    C3a C4a . . 1.384(7) ?
    C3a H1c3a . . 0.96 ?
    C4a C5a . . 1.387(7) ?
    C5a C6a . . 1.387(7) ?
    C5a H1c5a . . 0.96 ?
    C6a H1c6a . . 0.96 ?
    C7a H1c7a . . 0.96 ?
    C8a C9a . . 1.528(7) ?
    C8a H1c8a . . 0.96 ?
    C8a H2c8a . . 0.96 ?
    C9a H1c9a . . 0.96 ?
    C9a H2c9a . . 0.96 ?
    C10a C11a . . 1.520(7) ?
    C10a H1c10a . . 0.96 ?
    C10a H2c10a . . 0.96 ?
    C11a H1c11a . . 0.96 ?
    C11a H2c11a . . 0.96 ?
    C1b C2b . . 1.411(7) ?
    C1b C6b . . 1.393(7) ?
    C2b C3b . . 1.411(7) ?
    C2b C7b . . 1.460(7) ?
    C3b C4b . . 1.387(7) ?
    C3b H1c3b . . 0.96 ?
    C4b C5b . . 1.382(7) ?
    C5b C6b . . 1.390(7) ?
    C5b H1c5b . . 0.96 ?
    C6b H1c6b . . 0.96 ?
    C7b H1c7b . . 0.96 ?
    C8b C9b . . 1.530(7) ?
    C8b H1c8b . . 0.96 ?
    C8b H2c8b . . 0.96 ?
    C9b H1c9b . . 0.96 ?
    C9b H2c9b . . 0.96 ?
    C10b C11b . . 1.519(7) ?
    C10b H1c10b . . 0.96 ?
    C10b H2c10b . . 0.96 ?
    C11b H1c11b . . 0.96 ?
    C11b H2c11b . . 0.96 ?
loop_
    _geom_angle_atom_site_label_1
    _geom_angle_atom_site_label_2
    _geom_angle_atom_site_label_3
    _geom_angle_site_symmetry_1
    _geom_angle_site_symmetry_2
    _geom_angle_site_symmetry_3
    _geom_angle
    _geom_angle_publ_flag
    C1a O1a H1o1a . . . 112(4) ?
    C11a O2a H1o2a . . . 101(5) ?
    C1b O1b H1o1b . . . 115(4) ?
    C11b O2b H1o2b . . . 105(5) ?
    C7a N1a C8a . . . 118.0(4) ?
    C9a N2a C10a . . . 111.6(4) ?
    C9a N2a H1n2a . . . 113(4) ?
    C10a N2a H1n2a . . . 109(4) ?
    C7b N1b C8b . . . 117.9(4) ?
    C9b N2b C10b . . . 112.2(4) ?
    C9b N2b H1n2b . . . 108(4) ?
    C10b N2b H1n2b . . . 105(4) ?
    O1a C1a C2a . . . 121.3(4) ?
    O1a C1a C6a . . . 119.5(4) ?
    C2a C1a C6a . . . 119.2(4) ?
    C1a C2a C3a . . . 119.4(4) ?
    C1a C2a C7a . . . 120.9(4) ?
    C3a C2a C7a . . . 119.4(4) ?
    C2a C3a C4a . . . 119.5(4) ?
    C2a C3a H1c3a . . . 120.23 ?
    C4a C3a H1c3a . . . 120.23 ?
    Br1a C4a C3a . . . 118.9(4) ?
    Br1a C4a C5a . . . 119.3(4) ?
    C3a C4a C5a . . . 121.7(4) ?
    C4a C5a C6a . . . 118.8(4) ?
    C4a C5a H1c5a . . . 120.6 ?
    C6a C5a H1c5a . . . 120.6 ?
    C1a C6a C5a . . . 121.4(5) ?
    C1a C6a H1c6a . . . 119.31 ?
    C5a C6a H1c6a . . . 119.31 ?
    N1a C7a C2a . . . 121.5(4) ?
    N1a C7a H1c7a . . . 119.24 ?
    C2a C7a H1c7a . . . 119.24 ?
    N1a C8a C9a . . . 109.3(4) ?
    N1a C8a H1c8a . . . 109.47 ?
    N1a C8a H2c8a . . . 109.47 ?
    C9a C8a H1c8a . . . 109.47 ?
    C9a C8a H2c8a . . . 109.47 ?
    H1c8a C8a H2c8a . . . 109.64 ?
    N2a C9a C8a . . . 111.0(4) ?
    N2a C9a H1c9a . . . 109.47 ?
    N2a C9a H2c9a . . . 109.47 ?
    C8a C9a H1c9a . . . 109.47 ?
    C8a C9a H2c9a . . . 109.47 ?
    H1c9a C9a H2c9a . . . 107.95 ?
    N2a C10a C11a . . . 110.8(4) ?
    N2a C10a H1c10a . . . 109.47 ?
    N2a C10a H2c10a . . . 109.47 ?
    C11a C10a H1c10a . . . 109.47 ?
    C11a C10a H2c10a . . . 109.47 ?
    H1c10a C10a H2c10a . . . 108.1 ?
    O2a C11a C10a . . . 111.3(4) ?
    O2a C11a H1c11a . . . 109.47 ?
    O2a C11a H2c11a . . . 109.47 ?
    C10a C11a H1c11a . . . 109.47 ?
    C10a C11a H2c11a . . . 109.47 ?
    H1c11a C11a H2c11a . . . 107.54 ?
    O1b C1b C2b . . . 121.2(4) ?
    O1b C1b C6b . . . 119.1(4) ?
    C2b C1b C6b . . . 119.7(5) ?
    C1b C2b C3b . . . 119.1(4) ?
    C1b C2b C7b . . . 120.6(4) ?
    C3b C2b C7b . . . 119.6(4) ?
    C2b C3b C4b . . . 119.5(4) ?
    C2b C3b H1c3b . . . 120.24 ?
    C4b C3b H1c3b . . . 120.24 ?
    Br1b C4b C3b . . . 118.6(4) ?
    Br1b C4b C5b . . . 119.7(4) ?
    C3b C4b C5b . . . 121.5(4) ?
    C4b C5b C6b . . . 119.4(4) ?
    C4b C5b H1c5b . . . 120.31 ?
    C6b C5b H1c5b . . . 120.31 ?
    C1b C6b C5b . . . 120.8(4) ?
    C1b C6b H1c6b . . . 119.6 ?
    C5b C6b H1c6b . . . 119.6 ?
    N1b C7b C2b . . . 121.7(4) ?
    N1b C7b H1c7b . . . 119.13 ?
    C2b C7b H1c7b . . . 119.13 ?
    N1b C8b C9b . . . 112.0(4) ?
    N1b C8b H1c8b . . . 109.47 ?
    N1b C8b H2c8b . . . 109.47 ?
    C9b C8b H1c8b . . . 109.47 ?
    C9b C8b H2c8b . . . 109.47 ?
    H1c8b C8b H2c8b . . . 106.79 ?
    N2b C9b C8b . . . 109.5(4) ?
    N2b C9b H1c9b . . . 109.47 ?
    N2b C9b H2c9b . . . 109.47 ?
    C8b C9b H1c9b . . . 109.47 ?
    C8b C9b H2c9b . . . 109.47 ?
    H1c9b C9b H2c9b . . . 109.45 ?
    N2b C10b C11b . . . 109.7(4) ?
    N2b C10b H1c10b . . . 109.47 ?
    N2b C10b H2c10b . . . 109.47 ?
    C11b C10b H1c10b . . . 109.47 ?
    C11b C10b H2c10b . . . 109.47 ?
    H1c10b C10b H2c10b . . . 109.22 ?
    O2b C11b C10b . . . 111.6(4) ?
    O2b C11b H1c11b . . . 109.47 ?
    O2b C11b H2c11b . . . 109.47 ?
    C10b C11b H1c11b . . . 109.47 ?
    C10b C11b H2c11b . . . 109.47 ?
    H1c11b C11b H2c11b . . . 107.25 ?
loop_
    _geom_torsion_atom_site_label_1
    _geom_torsion_atom_site_label_2
    _geom_torsion_atom_site_label_3
    _geom_torsion_atom_site_label_4
    _geom_torsion_site_symmetry_1
    _geom_torsion_site_symmetry_2
    _geom_torsion_site_symmetry_3
    _geom_torsion_site_symmetry_4
    _geom_torsion
    _geom_torsion_publ_flag
    ? ? ? ? ? ? ? ? ? ?
loop_
    _geom_hbond_atom_site_label_D
    _geom_hbond_atom_site_label_H
    _geom_hbond_atom_site_label_A
    _geom_hbond_site_symmetry_D
    _geom_hbond_site_symmetry_H
    _geom_hbond_site_symmetry_A
    _geom_hbond_distance_DH
    _geom_hbond_distance_HA
    _geom_hbond_distance_DA
    _geom_hbond_angle_DHA
    _geom_hbond_publ_flag
    O1a H1o1a N1a . . . 0.82(5) 1.89(6) 2.597(5) 144(5) y
    O1a H1o1a C7a . . . 0.82(5) 2.45(6) 2.876(6) 113(4) ?
    O2a H1o2a N2b . . 2_747 0.82(3) 2.02(4) 2.826(6) 168(6) y
    O1b H1o1b N1b . . . 0.82(5) 1.91(6) 2.587(6) 139(5) y
    O2b H1o2b N2a . . 2_656 0.82(3) 2.06(4) 2.859(6) 165(6) y
    N2a H1n2a O2a . . . 0.88(3) 2.45(5) 2.871(6) 110(5) y
    N2b H1n2b O2b . . . 0.88(3) 2.44(5) 2.884(5) 112(5) y
