# Supplementary material for: 4-Bromo-2-[({2-[(2-hy­droxy­eth­yl)amino]­eth­yl}imino)­meth­yl]phenol
Source: IUCrdata. 2021 Apr 9;6(Pt 4):x210335. doi: 10.1107/S2414314621003357 (PMC9462328; doi:10.1107/S2414314621003357)
Supplement: Supplementary file 2 [file x-06-x210335-Isup2.hkl]

#
# h,k,l, Fc-squared, Fo-squared, sigma(Fo-squared) and status flag
#
data_I
_shelx_title                             '   '
_shelx_reFln_list_code                   4
_shelx_F_calc_maximum                    230.11
_exptl_crystal_F_000                     584
_reflns_d_resolution_high                0.7962

loop_
 _symmetry_equiv_pos_as_xyz
 'x, y, z'
 '-x, y+1/2, -z'

_cell_length_a                           6.0518(2)
_cell_length_b                           27.7837(7)
_cell_length_c                           6.9028(2)
_cell_angle_alpha                        90
_cell_angle_beta                         90.497(2)
_cell_angle_gamma                        90

_shelx_F_squared_multiplier              1.000

loop_
 _refln_index_h
 _refln_index_k
 _refln_index_l
 _refln_F_squared_calc
 _refln_F_squared_meas
 _refln_F_squared_sigma
 _refln_observed_status
   1   0   0    10.16    13.64     1.32 o
   2   0   0  1286.89  1556.78    29.53 o
   3   0   0    20.08    21.96     2.47 o
   4   0   0   177.06   218.66    12.19 o
   5   0   0    41.37    45.83     6.03 o
   6   0   0  1461.37  1500.96    55.84 o
   7   0   0    11.34     7.83     2.47 o
   1   1   0     5.17     5.25     0.70 o
   1  -1   0     4.81     7.54     1.09 o
   2   1   0 18976.80 18281.10   245.18 o
   2  -1   0 17833.00 17551.60   291.88 o
   3   1   0    20.44    17.60     2.20 o
   3  -1   0    18.69    20.56     5.17 o
   4   1   0  4888.95  5012.71    94.89 o
   4  -1   0  5155.36  5414.25   102.36 o
   5   1   0     2.45     4.82     3.46 <
   5  -1   0     1.82    -0.36     3.21 <
   6   1   0   605.05   635.87    32.33 o
   6  -1   0   667.92   686.27    33.32 o
   7   1   0     4.81     1.45     2.13 <
   7  -1   0     5.37     5.27     2.39 <
   1   2   0     6.74     9.91     1.16 o
   1  -2   0     6.36     8.25     1.83 o
   2   2   0  8107.29  8106.89   112.47 o
   2  -2   0  7603.82  7724.73   188.93 o
   3   2   0     2.15     5.91     1.59 o
   3  -2   0     2.10     4.06     4.10 <
   4   2   0   264.70   281.42    14.58 o
   4  -2   0   218.76   213.26    11.76 o
   5   2   0    45.01    53.60     8.94 o
   5  -2   0    48.27    48.12     5.27 o
   6   2   0  4288.24  4260.04   123.04 o
   6  -2   0  3994.51  4082.37   116.87 o
   7   2   0    36.45    31.16     6.33 o
   7  -2   0    31.98    21.47     3.56 o
   1   3   0     0.68     1.84     0.98 <
   1  -3   0     1.00     2.51     1.48 <
   2   3   0  3796.08  3738.60    54.52 o
   2  -3   0  4122.26  4236.64   109.12 o
   3   3   0     5.65     5.63     1.62 o
   3  -3   0     6.46     7.51     3.90 <
   4   3   0  5143.28  4983.87   125.84 o
   4  -3   0  5357.96  5625.39   106.35 o
   5   3   0     3.36     5.76     4.18 <
   5  -3   0     2.13     3.69     3.09 <
   6   3   0   272.37   290.72    15.37 o
   6  -3   0   303.51   316.62    21.05 o
   7   3   0     9.51    11.45     4.08 <
   7  -3   0     8.45     5.06     2.42 <
   0   4   0   529.51   630.34    20.13 o
   0  -4   0   710.87   704.70    19.70 o
   1   4   0    18.09    17.59     2.25 o
   1  -4   0    18.34    22.72     3.11 o
   2   4   0  9239.62  9251.05   155.53 o
   2  -4   0  9509.22  9978.97   241.75 o
   3   4   0    24.86    22.56     2.68 o
   3  -4   0    26.40    30.02     6.27 o
   4   4   0  1379.86  1458.82    44.08 o
   4  -4   0  1354.32  1583.95    61.15 o
   5   4   0     6.83    12.01     4.22 <
   5  -4   0     6.63    10.38     3.36 o
   6   4   0  1545.13  1566.69    41.62 o
   6  -4   0  1492.75  1541.76    54.82 o
   7   4   0    17.24    16.53     4.80 o
   7  -4   0    19.49    19.96     3.40 o
   1   5   0    63.07    62.38     4.32 o
   1  -5   0    60.68    69.33     5.31 o
   2   5   0  7791.57  7247.85   123.54 o
   2  -5   0  7667.33  7604.63   188.04 o
   3   5   0    12.87    14.59     2.33 o
   3  -5   0    12.28    21.28     6.03 o
   4   5   0  4778.29  4744.20   120.74 o
   4  -5   0  5072.07  5821.02   163.99 o
   5   5   0    73.16    70.98     7.55 o
   5  -5   0    70.03    74.16     6.54 o
   6   5   0   433.56   426.98    18.77 o
   6  -5   0   359.23   359.19    21.73 o
   7   5   0    26.82    26.30     5.83 o
   7  -5   0    29.35    21.17     3.49 o
   0   6   0  8353.53  8252.83   198.74 o
   0  -6   0  7448.09  8055.38   190.33 o
   1   6   0     1.08     7.78     2.21 o
   1  -6   0     1.35     0.83     1.81 <
   2   6   0  1921.38  1806.95    35.38 o
   2  -6   0  2271.68  2372.73    67.84 o
   3   6   0    11.43     8.20     1.98 o
   3  -6   0     9.88    17.67     5.60 o
   4   6   0  1231.97  1185.17    38.25 o
   4  -6   0  1262.62  1258.71    53.15 o
   5   6   0    61.11    55.86     6.82 o
   5  -6   0    57.60    67.67     6.22 o
   6   6   0  2969.47  2881.78    51.94 o
   6  -6   0  2926.54  3178.84    92.68 o
   7   6   0    18.09    11.46     3.88 <
   7  -6   0    19.57    20.77     3.29 o
   1   7   0    45.15    45.17     4.48 o
   1  -7   0    47.73    47.46     5.12 o
   2   7   0  7401.73  6849.82   166.10 o
   2  -7   0  7532.15  7855.54   195.40 o
   3   7   0     5.36     3.88     1.79 <
   3  -7   0     4.63     4.50     3.70 <
   4   7   0  1863.67  1717.89    51.60 o
   4  -7   0  1986.24  2013.16    73.72 o
   5   7   0    12.98    13.90     3.34 o
   5  -7   0    14.69    18.06     3.88 o
   6   7   0   315.20   332.01    12.96 o
   6  -7   0   363.55   425.13    17.80 o
   7   7   0    18.62    25.99     5.55 o
   7  -7   0    17.04    15.27     3.01 o
   0   8   0  9656.51  8980.50   218.99 o
   0  -8   0  9287.29 10493.80   175.47 o
   1   8   0    41.96    41.46     4.72 o
   1  -8   0    41.36    46.74     5.35 o
   2   8   0  2458.59  2219.43    60.58 o
   2  -8   0  2726.49  2904.85    82.11 o
   3   8   0    90.39    86.84     5.55 o
   3  -8   0    89.50    99.36    11.58 o
   4   8   0    41.32    39.53     5.68 o
   4  -8   0    76.45    60.51    11.04 o
   5   8   0    18.14    18.84     3.74 o
   5  -8   0    17.88    13.95     3.35 o
   6   8   0  1649.50  1643.42    34.50 o
   6  -8   0  1720.21  1976.82    47.03 o
   7   8   0     0.33     3.42     3.63 <
   7  -8   0     0.03     1.20     2.36 <
   1   9   0    13.62    10.98     3.38 o
   1  -9   0    13.43    14.36     3.52 o
   2   9   0  9028.63  8782.63   213.04 o
   2  -9   0  9909.13 11003.90   270.08 o
   3   9   0    74.49    77.89     5.59 o
   3  -9   0    74.02    78.13    10.77 o
   4   9   0 11178.10 10473.20   130.73 o
   4  -9   0 10881.70 11954.10   212.83 o
   5   9   0    85.67    81.94     6.57 o
   5  -9   0    86.14    97.37     8.53 o
   6   9   0   154.04   142.18     8.51 o
   6  -9   0   148.48   179.13    12.19 o
   7   9   0     0.66     2.70     2.83 <
   7  -9   0     0.71     4.75     1.99 <
   0  10   0 20172.40 17414.30   417.17 o
   0 -10   0 20550.00 22537.60   372.09 o
   1  10   0    19.71    18.26     4.92 o
   1 -10   0    19.86    28.56     4.83 o
   2  10   0  5471.84  5633.07   142.66 o
   2 -10   0  4907.66  5583.17   146.22 o
   3  10   0     6.44     5.52     2.20 <
   3 -10   0     8.46    10.22     4.38 <
   4  10   0  4055.59  3882.59    54.69 o
   4 -10   0  4101.54  4610.07    93.84 o
   5  10   0    38.38    34.68     4.57 o
   5 -10   0    38.31    49.55     9.49 o
   6  10   0   930.11   836.19    26.63 o
   6 -10   0  1028.27  1136.31    33.79 o
   7 -10   0    49.91    55.00     6.60 o
   1  11   0    58.55    50.08     7.28 o
   1 -11   0    65.20    69.61     7.95 o
   2  11   0 13337.90 13520.20   326.77 o
   2 -11   0 12360.00 14456.90   352.53 o
   3  11   0    19.44    17.57     3.03 o
   3 -11   0    21.62    20.14     6.46 o
   4  11   0  7522.28  6922.58    90.68 o
   4 -11   0  7391.44  8061.70   151.26 o
   5  11   0     0.45    -0.25     2.72 <
   5 -11   0     0.25     4.24     4.99 <
   6  11   0    67.89    59.90     6.77 o
   6 -11   0    79.15    85.44     7.78 o
   7 -11   0    37.86    36.76     5.03 o
   0  12   0  8618.21  7329.47   189.60 o
   0 -12   0  8816.83  9933.68   168.99 o
   1  12   0    64.11    64.32     8.72 o
   1 -12   0    63.98    77.63     8.60 o
   2  12   0  4949.52  4578.57   124.16 o
   2 -12   0  4921.94  5437.22   146.43 o
   3  12   0    65.87    60.80     5.73 o
   3 -12   0    67.60    75.90    11.06 o
   4  12   0  1183.46  1065.51    21.76 o
   4 -12   0  1016.43  1144.37    34.91 o
   5  12   0     1.93     3.28     2.64 <
   5 -12   0     1.60     0.79     3.35 <
   6  12   0  1889.79  1751.26    43.18 o
   6 -12   0  1896.09  2173.29    50.15 o
   7 -12   0    28.14    34.45     4.42 o
   1  13   0    40.21    37.07     7.18 o
   1 -13   0    39.55    62.92     7.95 o
   2  13   0  3327.56  2930.27    88.96 o
   2 -13   0  2973.71  3008.79    91.73 o
   3  13   0    20.72    18.70     4.01 o
   3 -13   0    21.71    28.50     7.38 o
   4  13   0  2801.15  2581.04    41.43 o
   4 -13   0  2637.96  2942.82    55.01 o
   5  13   0     0.64    -0.53     3.65 <
   5 -13   0     0.86     2.93     3.83 <
   6  13   0   788.25   774.89    24.72 o
   6 -13   0   758.84   864.85    39.95 o
   7 -13   0    17.62    19.83     3.19 o
   0  14   0  8500.96  7578.24   200.83 o
   0 -14   0  8931.94 10542.20   146.78 o
   1  14   0     3.38     5.79     4.32 <
   1 -14   0     4.53     6.62     2.50 <
   2  14   0  2651.92  2320.78    75.45 o
   2 -14   0  2533.53  2614.84    83.74 o
   3  14   0    24.24    15.78     3.28 o
   3 -14   0    23.21    27.43     8.02 o
   4  14   0   285.12   268.04    10.33 o
   4 -14   0   372.06   441.36    16.58 o
   5  14   0     1.99     1.83     3.13 <
   5 -14   0     3.63     7.81     3.85 <
   6  14   0  2191.64  2053.05    65.34 o
   6 -14   0  2199.28  2508.41    81.04 o
   1  15   0    65.28    45.46     8.86 o
   1 -15   0    58.86    69.17     5.90 o
   2  15   0  5858.65  5249.99   146.80 o
   2 -15   0  6274.38  6866.40   185.63 o
   3  15   0     4.85     5.93     2.13 <
   3 -15   0     6.65     9.46     3.68 <
   4  15   0   847.02   726.09    18.40 o
   4 -15   0   885.70   985.62    26.47 o
   5  15   0    33.65    35.79     5.78 o
   5 -15   0    37.11    47.63     6.54 o
   6  15   0    99.97   108.91    10.82 o
   6 -15   0    94.21   133.66    13.48 o
   0  16   0  8408.38  7040.66   193.54 o
   0 -16   0  8413.78  9627.36   166.96 o
   1  16   0    15.82     8.91     5.15 <
   1 -16   0    13.05    19.67     3.34 o
   2  16   0  3140.36  2726.95    88.63 o
   2 -16   0  3454.87  3990.83   118.88 o
   3  16   0    50.47    42.24     3.99 o
   3 -16   0    47.52    70.58     8.24 o
   4  16   0  1375.36  1178.72    25.12 o
   4 -16   0  1365.03  1462.65    43.92 o
   5  16   0    75.74    74.54     7.68 o
   5 -16   0    78.56    93.01    13.23 o
   6  16   0  1798.94  1678.05    54.45 o
   6 -16   0  1795.00  2092.94    66.87 o
   1  17   0    75.69    62.98    11.26 o
   1 -17   0    77.80    84.73     5.46 o
   2  17   0  3370.98  2873.82    93.58 o
   2 -17   0  3387.01  4047.41   120.46 o
   3  17   0    32.79    19.46     3.65 o
   3 -17   0    29.00    29.79     6.16 o
   4  17   0  3529.58  3035.11    56.93 o
   4 -17   0  3607.78  4308.89   130.78 o
   5  17   0    71.79    65.06    10.27 o
   5 -17   0    67.33    67.03    11.73 o
   6  17   0   307.82   290.54    16.91 o
   6 -17   0   351.49   435.74    22.30 o
   0  18   0  7641.45  6393.74   184.02 o
   0 -18   0  7570.00  8944.31   225.14 o
   1  18   0    61.74    54.92    11.91 o
   1 -18   0    59.80    69.80     5.17 o
   2  18   0  1257.08  1070.36    26.39 o
   2 -18   0  1306.61  1540.88    28.47 o
   3  18   0    39.07    34.72     5.24 o
   3 -18   0    39.96    38.91     6.46 o
   4  18   0   119.20   110.60    10.53 o
   4 -18   0   112.38   112.24    15.02 o
   5  18   0     8.60     8.97     5.06 <
   5 -18   0     6.31     3.17     4.92 <
   6  18   0  1717.88  1615.19    50.49 o
   6 -18   0  1757.76  2096.67    62.32 o
   1  19   0    70.65    52.62    10.66 o
   1 -19   0    67.18    72.79     5.42 o
   2  19   0  2852.12  2250.33    44.64 o
   2 -19   0  3010.84  3451.09    46.24 o
   3  19   0    64.23    61.87     6.33 o
   3 -19   0    63.25    69.95     6.56 o
   4  19   0  2087.69  1790.95    48.98 o
   4 -19   0  2141.21  2666.48    89.62 o
   5  19   0    30.48    23.65     5.99 o
   5 -19   0    35.45    44.20     8.42 o
   6  19   0   161.21   158.94    10.86 o
   6 -19   0   127.27   161.45    10.98 o
   0  20   0 12718.80 11020.10   203.67 o
   0 -20   0 12701.60 15365.30   264.51 o
   1  20   0     7.93     0.23     3.85 <
   1 -20   0     9.21    13.06     2.03 o
   2  20   0   793.22   658.46    20.57 o
   2 -20   0   802.90   940.40    18.07 o
   3  20   0    71.06    59.54     6.61 o
   3 -20   0    71.22    75.29     6.45 o
   4  20   0   528.65   476.36    21.65 o
   4 -20   0   530.39   757.70    38.06 o
   5  20   0    66.26    54.76     8.44 o
   5 -20   0    68.34    77.15    10.16 o
   6  20   0  1747.97  1557.10    45.64 o
   6 -20   0  1708.82  2029.68    56.33 o
   1  21   0   108.56    90.17     7.64 o
   1 -21   0   112.56   138.13     5.42 o
   2  21   0  3577.23  2929.16    55.73 o
   2 -21   0  3501.36  4337.38    55.41 o
   3  21   0    16.71    16.51     4.91 o
   3 -21   0    16.87    16.73     6.35 <
   4  21   0  3523.92  2754.49    65.44 o
   4 -21   0  3590.22  4089.97   120.30 o
   5  21   0    21.60    15.97     5.14 o
   5 -21   0    18.57    17.65     5.37 o
   6  21   0    69.50    52.93     5.03 o
   6 -21   0    92.47   107.42     6.97 o
   0  22   0  5123.59  4535.60   130.33 o
   0 -22   0  4482.95  5638.12    87.97 o
   1  22   0   104.25    77.77     7.68 o
   1 -22   0   109.12   129.58     5.92 o
   2  22   0  3370.11  2738.99    53.44 o
   2 -22   0  3140.22  3811.43    50.12 o
   3  22   0    27.64    27.54     5.39 o
   3 -22   0    27.12    28.26     7.60 o
   4  22   0   375.84   293.95    16.18 o
   4 -22   0   413.62   492.36    28.01 o
   5  22   0    20.67    17.77     4.56 o
   5 -22   0    19.69    23.86     5.92 o
   1  23   0    43.11    29.28     5.44 o
   1 -23   0    41.50    57.54     4.04 o
   2  23   0  1902.03  1621.72    44.24 o
   2 -23   0  1664.85  2108.34    51.80 o
   3  23   0    21.65    15.52     4.38 o
   3 -23   0    25.27    38.07     8.33 o
   4  23   0  3030.16  2589.42    60.66 o
   4 -23   0  3112.77  3921.80   112.80 o
   5  23   0    16.40    17.08     4.09 o
   5 -23   0    14.28    31.28     5.59 o
   0  24   0     9.51    38.64     9.47 o
   0 -24   0   125.03   151.26     8.50 o
   1  24   0    17.85    21.35     4.66 o
   1 -24   0    20.15    23.55     2.71 o
   2  24   0  1638.90  1465.69    65.76 o
   2 -24   0  1673.03  2191.20    53.59 o
   3  24   0    63.61    49.92     7.08 o
   3 -24   0    64.46    93.90    11.80 o
   4  24   0   194.13   142.17    10.51 o
   4 -24   0   218.03   260.80    18.28 o
   5  24   0    34.48    32.71     5.13 o
   5 -24   0    36.17    53.21     6.39 o
   1  25   0    20.57    11.62     4.31 <
   1 -25   0    21.40    27.92     3.71 o
   2  25   0  3756.82  3308.86   113.69 o
   2 -25   0  4052.61  5080.31    83.25 o
   3  25   0    12.68     6.62     4.30 <
   3 -25   0    14.89    18.50     5.77 o
   4  25   0  1707.08  1427.40    37.10 o
   4 -25   0  1636.49  2115.43    66.58 o
   5  25   0    47.62    41.79     4.80 o
   5 -25   0    44.75    58.76     3.95 o
   0  26   0  9506.86  8388.27   224.74 o
   0 -26   0  9768.18 12438.80   221.84 o
   1  26   0    44.20    46.10     6.91 o
   1 -26   0    37.52    51.87     4.70 o
   2  26   0   718.10   643.63    39.89 o
   2 -26   0   805.66  1038.81    31.00 o
   3  26   0    83.97    68.98     7.65 o
   3 -26   0    86.22    99.11     8.02 o
   4  26   0   280.44   221.76    11.44 o
   4 -26   0   256.89   327.70    12.95 o
   5 -26   0    18.14    18.82     3.01 o
   1  27   0    37.73    37.88     6.35 o
   1 -27   0    34.46    55.29     4.85 o
   2  27   0  2481.17  2209.25    83.80 o
   2 -27   0  2403.71  3057.54    65.99 o
   3  27   0    21.71    14.24     4.17 o
   3 -27   0    19.34    26.69     4.17 o
   4  27   0  1551.73  1299.05    30.94 o
   4 -27   0  1498.28  2005.65    41.96 o
   0  28   0  2662.08  2320.94    80.21 o
   0 -28   0  2882.77  3655.55    77.20 o
   1  28   0    54.09    43.92     6.79 o
   1 -28   0    49.96    61.99     5.86 o
   2  28   0   720.26   626.70    37.36 o
   2 -28   0   708.38   904.03    27.26 o
   3  28   0    36.86    27.31     8.51 o
   3 -28   0    38.64    48.40     5.20 o
   4  28   0   163.56   129.96     6.72 o
   4 -28   0   133.40   196.48     8.16 o
   1  29   0    85.95    52.83    10.94 o
   1 -29   0    85.70    96.56     6.77 o
   2  29   0  1388.54  1249.15    54.44 o
   2 -29   0  1491.10  1937.78    44.85 o
   3  29   0    12.98     6.06     4.66 <
   3 -29   0    12.91    12.05     2.93 o
   4  29   0  1684.08  1305.96    41.19 o
   4 -29   0  1610.12  2064.01    39.17 o
   0  30   0  2743.73  2234.56    73.68 o
   0 -30   0  2812.63  3530.80    72.71 o
   1  30   0    79.73    64.97    11.06 o
   1 -30   0    80.74    93.78     6.39 o
   2  30   0  1095.35   946.58    43.46 o
   2 -30   0  1103.49  1425.89    34.50 o
   3  30   0    51.95    41.23     7.53 o
   3 -30   0    50.78    63.31     4.91 o
   1  31   0   117.49    88.52    11.50 o
   1 -31   0   118.36   153.85     9.04 o
   2  31   0  1398.43  1242.70    48.38 o
   2 -31   0  1253.90  1638.14    36.41 o
   3  31   0    16.31    18.08     5.04 o
   3 -31   0    14.77    18.73     2.61 o
   0  32   0  2650.25  2280.13    67.28 o
   0 -32   0  2586.14  3402.95    96.87 o
   1  32   0    19.55    11.91     5.20 <
   1 -32   0    24.95    34.58     4.15 o
   2  32   0   227.66   207.03    15.27 o
   2 -32   0   203.71   259.92     9.89 o
   1  33   0   107.75    87.74     8.70 o
   1 -33   0   115.43   165.18    11.75 o
   2  33   0  1179.60  1046.51    35.54 o
   2 -33   0  1029.69  1389.61    41.50 o
   1  34   0     3.76     6.11     2.73 <
   1 -34   0     1.79     2.34     2.53 <
  -7   0   1   646.78   628.55    18.75 o
  -6   0   1   181.06   170.34    13.85 o
  -5   0   1  5384.66  5252.55   101.87 o
  -4   0   1   308.50   312.21    22.19 o
  -3   0   1   154.15   209.38     8.72 o
  -2   0   1   395.51   458.13    10.08 o
  -1   0   1  6685.09  7128.61   169.24 o
   0   0   1   629.17   631.94    17.14 o
   1   0   1 11266.30 11012.70   181.74 o
   2   0   1  1522.10  1525.18    30.48 o
   3   0   1 12269.30 12439.70   211.34 o
   4   0   1   322.13   373.52    16.13 o
   5   0   1  1093.71  1094.99    46.24 o
   6   0   1    37.20    44.99     6.17 o
   7   0   1   354.71   372.21    13.84 o
  -7   1   1  1058.36  1104.91    27.40 o
  -7  -1   1  1061.74  1066.99    26.73 o
  -6   1   1    22.57    13.43     5.14 <
  -6  -1   1    22.86    29.10     6.15 o
  -5   1   1   468.04   476.73    15.54 o
  -5  -1   1   453.41   474.69    18.84 o
  -4   1   1   195.03   221.87    18.53 o
  -4  -1   1   179.46   208.25    17.97 o
  -3   1   1 11177.40 11679.50   164.55 o
  -3  -1   1 10858.30 11410.30   198.04 o
  -2   1   1   736.11   754.11    14.38 o
  -2  -1   1   716.11   728.90    13.99 o
  -1   1   1  9181.61  9378.48   155.01 o
  -1  -1   1  7872.95  7888.21   186.52 o
   0   1   1   267.77   279.39     6.26 o
   0  -1   1   252.83   263.68     4.56 o
   1   1   1  7246.63  7129.28   118.56 o
   1  -1   1  7098.24  7331.38   172.54 o
   2   1   1   147.31   184.53     7.07 o
   2  -1   1   160.61   206.00     7.70 o
   3   1   1  1065.08  1164.06    26.87 o
   3  -1   1  1231.75  1240.17    29.01 o
   4   1   1   523.24   530.97    19.54 o
   4  -1   1   522.55   557.67    20.60 o
   5   1   1  3968.50  3961.21   116.20 o
   5  -1   1  4083.50  4104.77   119.85 o
   6   1   1   318.61   326.27    15.94 o
   6  -1   1   318.64   322.65    15.71 o
   7   1   1   715.78   693.79    20.42 o
   7  -1   1   649.18   650.97    19.22 o
  -7   2   1  1028.95   977.29    37.41 o
  -7  -2   1   901.36   869.39    23.27 o
  -6   2   1    46.25    35.37     7.08 o
  -6  -2   1    38.79    33.09     8.25 o
  -5   2   1  3790.57  3644.45    61.81 o
  -5  -2   1  3914.26  4099.00   120.96 o
  -4   2   1   141.28   149.15    12.16 o
  -4  -2   1   138.96   142.92    15.07 o
  -3   2   1  1385.09  1515.22    32.51 o
  -3  -2   1  1423.86  1336.78    48.05 o
  -2   2   1   387.85   417.64     9.63 o
  -2  -2   1   395.60   441.35    13.29 o
  -1   2   1  9624.95  9625.23   225.73 o
  -1  -2   1  8999.88  9054.78   149.44 o
   0   2   1   356.05   361.28    10.63 o
   0  -2   1   372.83   367.32     7.39 o
   1   2   1  3893.12  3811.83    65.30 o
   1  -2   1  3899.36  3931.86    95.30 o
   2   2   1   698.96   678.11    12.23 o
   2  -2   1   654.47   675.37    24.93 o
   3   2   1  3463.76  3625.82    56.23 o
   3  -2   1  3179.67  3431.34    65.75 o
   4   2   1   101.08   109.63    10.60 o
   4  -2   1    88.40   104.14    13.07 o
   5   2   1  1000.24  1067.29    45.60 o
   5  -2   1  1027.75  1154.83    35.58 o
   6   2   1   152.99   173.04    11.47 o
   6  -2   1   143.80   159.42    10.93 o
   7   2   1  1764.56  1788.64    39.77 o
   7  -2   1  1613.72  1698.35    37.42 o
  -7   3   1   578.30   655.25    28.67 o
  -7  -3   1   512.22   567.40    17.56 o
  -6   3   1    73.47    68.04     9.64 o
  -6  -3   1    80.06    79.52    11.55 o
  -5   3   1    85.61   103.86     7.39 o
  -5  -3   1    78.79    92.05     9.18 o
  -4   3   1    34.17    32.10     5.62 o
  -4  -3   1    25.55    39.40     8.28 o
  -3   3   1   948.76   881.55    21.39 o
  -3  -3   1   934.53   865.55    35.47 o
  -2   3   1   577.58   585.85    14.50 o
  -2  -3   1   580.23   582.51    16.14 o
  -1   3   1 23064.40 21098.50   490.10 o
  -1  -3   1 23425.20 22840.30   529.76 o
   0   3   1   521.53   547.12    15.28 o
   0  -3   1   530.12   540.16    10.79 o
   1   3   1  3605.60  3566.78    62.37 o
   1  -3   1  3376.67  3531.14    86.85 o
   2   3   1   347.23   346.81     6.94 o
   2  -3   1   364.29   392.64    17.85 o
   3   3   1  5000.32  4784.29    88.84 o
   3  -3   1  5036.91  5313.41    97.28 o
   4   3   1   538.57   516.57    24.55 o
   4  -3   1   539.90   568.95    32.36 o
   5   3   1  2314.96  2290.67    76.37 o
   5  -3   1  2283.55  2435.17    58.92 o
   6   3   1   125.19   130.70    10.11 o
   6  -3   1   107.94   126.03     9.69 o
   7   3   1   318.66   313.99    12.71 o
   7  -3   1   272.85   292.63    11.58 o
  -7   4   1   701.60   767.81    31.48 o
  -7  -4   1   695.11   782.40    21.51 o
  -6   4   1    39.38    43.47     5.66 o
  -6  -4   1    46.06    58.59    10.42 o
  -5   4   1  2053.69  1921.64    38.17 o
  -5  -4   1  2139.09  2260.00    55.85 o
  -4   4   1   186.05   179.67    13.57 o
  -4  -4   1   179.03   192.54    17.55 o
  -3   4   1  5564.38  5964.84   106.45 o
  -3  -4   1  5528.00  6216.66   163.18 o
  -2   4   1    37.52    44.11     3.38 o
  -2  -4   1    36.46    45.11     5.77 o
  -1   4   1  2359.37  2288.44    59.95 o
  -1  -4   1  2171.73  2196.60    56.67 o
   0   4   1   986.93   977.17    25.67 o
   0  -4   1   980.73  1012.42    15.41 o
   1   4   1 27730.50 26519.60   614.62 o
   1  -4   1 27043.70 26802.70   621.34 o
   2   4   1  1107.18  1042.07    21.88 o
   2  -4   1  1100.06  1172.33    38.23 o
   3   4   1  1485.48  1253.40    41.73 o
   3  -4   1  1617.10  1571.27    54.98 o
   4   4   1    82.37    85.95     9.12 o
   4  -4   1    97.77   115.98    14.07 o
   5   4   1   370.73   357.05    16.54 o
   5  -4   1   364.93   391.40    14.94 o
   6   4   1    46.75    53.45     6.49 o
   6  -4   1    53.63    62.26    10.61 o
   7   4   1  1298.37  1317.04    31.79 o
   7  -4   1  1442.46  1509.68    33.19 o
  -7   5   1  1764.85  1780.81    56.52 o
  -7  -5   1  1848.30  1849.69    39.79 o
  -6   5   1    26.70    23.89     3.86 o
  -6  -5   1    22.58    26.73     6.95 o
  -5   5   1   715.84   663.84    23.26 o
  -5  -5   1   708.64   771.94    27.98 o
  -4   5   1   203.10   200.52    14.74 o
  -4  -5   1   199.86   229.26    19.61 o
  -3   5   1  6279.67  6428.28   115.19 o
  -3  -5   1  6028.93  6363.94   167.34 o
  -2   5   1   353.15   376.76    11.49 o
  -2  -5   1   346.19   383.61    18.19 o
  -1   5   1  9282.78  8915.31   150.37 o
  -1  -5   1  9235.49  9187.22   217.88 o
   0   5   1   532.23   534.49    13.18 o
   0  -5   1   505.39   530.44     9.28 o
   1   5   1  6215.94  5945.33   143.40 o
   1  -5   1  6016.86  6126.89   148.28 o
   2   5   1    36.74    35.57     2.85 o
   2  -5   1    31.93    22.87     4.58 o
   3   5   1  3111.30  3086.99    84.93 o
   3  -5   1  3075.80  3370.57    98.77 o
   4   5   1   544.82   516.25    24.33 o
   4  -5   1   550.92   610.52    34.25 o
   5   5   1  4130.43  4149.90    69.55 o
   5  -5   1  4132.12  4533.50    76.15 o
   6   5   1   227.55   241.29    13.70 o
   6  -5   1   233.99   298.15    21.51 o
   7   5   1   161.60   168.85     9.01 o
   7  -5   1   175.36   184.71     7.11 o
  -7   6   1   101.39   107.47     9.96 o
  -7  -6   1   162.22   185.48     8.95 o
  -6   6   1    56.80    59.07     6.58 o
  -6  -6   1    52.94    67.69    10.84 o
  -5   6   1  4150.00  3871.53    80.43 o
  -5  -6   1  3788.05  4112.92    88.09 o
  -4   6   1   167.72   170.65    13.51 o
  -4  -6   1   160.10   168.80    11.09 o
  -3   6   1  3453.04  3497.95    66.93 o
  -3  -6   1  3732.67  3991.91   112.92 o
  -2   6   1   105.18   104.37     5.87 o
  -2  -6   1   110.08   109.37     9.18 o
  -1   6   1  4321.35  3967.16    71.30 o
  -1  -6   1  4294.31  4315.90   106.76 o
   0   6   1   517.46   513.89    13.74 o
   0  -6   1   552.38   578.15    10.37 o
   1   6   1 10541.20 10093.30   239.08 o
   1  -6   1 11100.50 11300.60   268.17 o
   2   6   1   759.16   710.59    16.75 o
   2  -6   1   765.84   802.14    30.29 o
   3   6   1  5830.69  5451.83   139.96 o
   3  -6   1  5327.40  5840.69   157.12 o
   4   6   1    34.52    35.62     4.50 o
   4  -6   1    25.87    33.00     8.35 o
   5   6   1   230.37   223.66    10.62 o
   5  -6   1   213.21   230.98    11.44 o
   6   6   1   326.83   329.26    16.27 o
   6  -6   1   317.89   344.73    23.05 o
   7   6   1  1084.96   989.83    36.60 o
   7  -6   1  1079.47  1081.69    26.38 o
  -7   7   1   491.52   462.37    21.94 o
  -7  -7   1   473.37   441.11    19.36 o
  -6   7   1     2.85     3.15     2.61 <
  -6  -7   1     1.52     5.50     3.56 <
  -5   7   1  1693.21  1525.42    40.79 o
  -5  -7   1  1721.71  1806.45    48.68 o
  -4   7   1    50.32    41.43     5.01 o
  -4  -7   1    58.00    59.96     7.00 o
  -3   7   1  4846.01  4782.51    88.88 o
  -3  -7   1  4697.25  5148.76   140.57 o
  -2   7   1   661.62   639.85    17.85 o
  -2  -7   1   638.08   640.25    26.08 o
  -1   7   1 10856.80  9633.25   164.89 o
  -1  -7   1 11112.40 11214.70   265.96 o
   0   7   1   787.54   785.37    19.95 o
   0  -7   1   795.94   876.16    14.88 o
   1   7   1  2127.12  1985.23    53.12 o
   1  -7   1  2249.23  2347.52    63.56 o
   2   7   1   327.23   292.26    14.45 o
   2  -7   1   341.65   347.16    18.33 o
   3   7   1  6102.45  5626.30   143.84 o
   3  -7   1  6245.70  6788.20   180.08 o
   4   7   1   285.83   260.77     9.81 o
   4  -7   1   271.85   300.83    23.53 o
   5   7   1  1339.29  1230.58    28.59 o
   5  -7   1  1267.57  1357.02    31.48 o
   6   7   1   111.57   113.48     9.31 o
   6  -7   1   127.34   134.92    14.04 o
   7  -7   1   287.82   301.61    11.16 o
  -7   8   1   904.21   868.57    32.18 o
  -7  -8   1   929.48   926.97    31.43 o
  -6   8   1    76.50    62.62     6.67 o
  -6  -8   1    87.18   103.94     9.21 o
  -5   8   1  3122.67  2957.89    66.66 o
  -5  -8   1  3469.81  3660.81   113.02 o
  -4   8   1   127.61   113.66     6.88 o
  -4  -8   1   124.48   143.95    10.47 o
  -3   8   1   796.69   746.19    21.43 o
  -3  -8   1   711.35   695.38    33.05 o
  -2   8   1     8.86    10.88     2.55 o
  -2  -8   1     7.57     6.82     3.18 <
  -1   8   1   345.29   291.58    11.30 o
  -1  -8   1   419.14   439.56    17.67 o
   0   8   1   436.84   417.04    14.28 o
   0  -8   1   437.57   489.30     9.96 o
   1   8   1 12761.20 11757.80   278.52 o
   1  -8   1 12779.70 13255.50   316.11 o
   2   8   1   723.30   639.24    23.98 o
   2  -8   1   746.21   738.97    30.22 o
   3   8   1  7303.82  6392.51   161.93 o
   3  -8   1  7584.68  8471.91   219.75 o
   4   8   1   256.33   232.95     8.15 o
   4  -8   1   273.02   310.51    16.15 o
   5   8   1   901.77   853.68    22.73 o
   5  -8   1   855.86   972.27    25.60 o
   6   8   1    17.77    14.94     3.37 o
   6  -8   1    10.21     8.16     4.82 <
   7  -8   1   218.38   226.14     8.97 o
  -7   9   1   330.93   313.77    16.40 o
  -7  -9   1   398.38   386.44    11.98 o
  -6   9   1     2.66     1.50     2.81 <
  -6  -9   1     4.84    11.33     4.14 <
  -5   9   1   377.66   392.21    14.84 o
  -5  -9   1   367.35   449.22    29.01 o
  -4   9   1   123.99   112.84     7.08 o
  -4  -9   1   139.77   153.23    10.90 o
  -3   9   1  9526.01  8949.53   158.91 o
  -3  -9   1  9834.64 10517.90   266.54 o
  -2   9   1   715.05   683.12    27.73 o
  -2  -9   1   717.57   780.49    31.16 o
  -1   9   1 12263.30 10839.30   187.76 o
  -1  -9   1 12113.70 12607.20   300.33 o
   0   9   1   422.43   385.23    14.87 o
   0  -9   1   425.48   471.29    10.07 o
   1   9   1   250.29   253.74    12.64 o
   1  -9   1   284.05   296.94    15.63 o
   2   9   1    34.50    36.64     5.14 o
   2  -9   1    39.78    36.76     6.14 o
   3   9   1   664.32   538.83    23.68 o
   3  -9   1   778.03   796.50    37.22 o
   4   9   1   306.64   284.10     9.23 o
   4  -9   1   321.58   345.63    17.17 o
   5   9   1  5122.63  4875.28    79.88 o
   5  -9   1  5295.65  5866.20   113.97 o
   6   9   1   373.79   356.01    13.26 o
   6  -9   1   394.74   497.42    27.22 o
   7  -9   1   623.40   682.02    26.95 o
  -7  10   1   879.15   838.53    29.54 o
  -7 -10   1   865.63   934.34    21.10 o
  -6  10   1   341.96   328.21    15.12 o
  -6 -10   1   343.32   387.40    17.81 o
  -5  10   1  5675.53  5156.22   102.66 o
  -5 -10   1  5684.84  6190.35   122.54 o
  -4  10   1   174.68   160.88     6.55 o
  -4 -10   1   188.32   207.57    12.94 o
  -3  10   1  2379.95  2238.40    49.01 o
  -3 -10   1  2361.02  2590.98    82.84 o
  -2  10   1    54.99    64.51     8.25 o
  -2 -10   1    47.92    58.16     7.89 o
  -1  10   1   139.54   120.22     8.09 o
  -1 -10   1   173.08   146.55    10.17 o
   0  10   1   581.39   526.02    18.74 o
   0 -10   1   576.75   630.35    12.70 o
   1  10   1  9529.67  9046.33   219.08 o
   1 -10   1  9639.28  9857.06   241.50 o
   2  10   1   354.46   305.67    15.83 o
   2 -10   1   372.15   414.19    22.30 o
   3  10   1  3012.58  2645.04    76.08 o
   3 -10   1  3180.72  3427.26   104.36 o
   4  10   1   291.19   268.71     9.10 o
   4 -10   1   278.33   294.27    15.95 o
   5  10   1   542.82   543.97    17.72 o
   5 -10   1   567.48   659.59    34.89 o
   6  10   1    55.26    46.90     4.90 o
   6 -10   1    68.12    86.24     8.19 o
   7 -10   1  1306.12  1274.28    40.81 o
  -7 -11   1  1443.08  1421.68    40.36 o
  -6  11   1    13.85    12.09     3.36 o
  -6 -11   1    12.51    12.62     3.48 o
  -5  11   1   549.68   533.96    21.31 o
  -5 -11   1   533.60   595.92    24.38 o
  -4  11   1   340.16   285.51     9.11 o
  -4 -11   1   323.04   342.83    13.74 o
  -3  11   1  2033.50  1841.53    43.16 o
  -3 -11   1  2273.34  2459.41    80.61 o
  -2  11   1   406.00   356.52    20.28 o
  -2 -11   1   434.76   435.75    22.83 o
  -1  11   1  8993.81  7619.82   138.38 o
  -1 -11   1  9229.56  9745.43   237.73 o
   0  11   1   390.34   384.52    16.20 o
   0 -11   1   419.57   480.20     8.51 o
   1  11   1   660.41   843.95    30.71 o
   1 -11   1   707.14  1018.25    36.83 o
   2  11   1   167.14   142.11    10.80 o
   2 -11   1   159.79   175.19    14.60 o
   3  11   1  2751.86  2328.64    69.57 o
   3 -11   1  2590.90  2732.63    88.48 o
   4  11   1   692.96   632.61    15.19 o
   4 -11   1   692.73   768.40    27.53 o
   5  11   1  5015.73  4677.98    77.95 o
   5 -11   1  4923.30  5471.23   153.96 o
   6  11   1   381.99   349.17    15.70 o
   6 -11   1   344.25   367.86    16.49 o
   7 -11   1   646.94   694.66    25.21 o
  -7 -12   1   471.29   465.69    16.43 o
  -6  12   1   143.20   131.98     9.14 o
  -6 -12   1   123.31   134.82     9.78 o
  -5  12   1  3213.16  2998.64    66.76 o
  -5 -12   1  2939.18  3337.90    75.72 o
  -4  12   1    92.54    82.82     5.66 o
  -4 -12   1   105.08   123.87     8.26 o
  -3  12   1  1726.92  1564.24    38.97 o
  -3 -12   1  1686.05  1774.27    64.45 o
  -2  12   1   253.50   222.54    16.16 o
  -2 -12   1   238.22   265.53    17.77 o
  -1  12   1  2695.87  2713.05    59.09 o
  -1 -12   1  3029.20  3734.90   101.16 o
   0  12   1   594.36   551.97    20.41 o
   0 -12   1   612.69   747.04    11.79 o
   1  12   1  9159.28  8936.68   221.62 o
   1 -12   1  9276.05 10376.90   255.19 o
   2  12   1   964.20   882.47    33.27 o
   2 -12   1   955.46  1076.29    43.34 o
   3  12   1  2322.60  2004.61    63.08 o
   3 -12   1  2449.46  2643.58    87.83 o
   4  12   1   110.69    94.94     5.59 o
   4 -12   1   100.61   118.58    10.20 o
   5  12   1   741.68   637.79    19.73 o
   5 -12   1   771.32   834.38    39.83 o
   6  12   1    90.33    79.30     7.36 o
   6 -12   1    91.83   104.07     8.51 o
   7 -12   1   896.39   948.23    29.72 o
  -6  13   1    70.73    59.11     5.94 o
  -6 -13   1    72.63    73.65     7.07 o
  -5  13   1   469.13   450.54    19.37 o
  -5 -13   1   455.86   513.35    22.58 o
  -4  13   1    73.35    70.20     6.36 o
  -4 -13   1    57.99    64.90     6.33 o
  -3  13   1  4420.44  3954.38    80.32 o
  -3 -13   1  4304.77  4763.09   138.16 o
  -2  13   1   599.35   539.54    28.09 o
  -2 -13   1   637.98   728.63    33.55 o
  -1  13   1  7076.39  6316.53   120.25 o
  -1 -13   1  7085.57  7823.34   197.17 o
   0  13   1   305.99   266.75    14.25 o
   0 -13   1   278.08   321.93     6.98 o
   1  13   1  2775.08  2895.57    85.93 o
   1 -13   1  2814.35  3578.18    70.09 o
   2  13   1   156.74   139.70    12.09 o
   2 -13   1   140.05   153.55    14.64 o
   3  13   1  4070.05  3641.81   103.47 o
   3 -13   1  3927.24  4481.35   133.42 o
   4  13   1   302.57   266.56     9.80 o
   4 -13   1   278.21   287.74    16.26 o
   5  13   1   607.52   575.32    18.68 o
   5 -13   1   527.76   635.87    24.88 o
   6  13   1    91.25    91.29     9.97 o
   6 -13   1    69.10    87.56     7.28 o
  -6  14   1    12.44    10.50     3.26 o
  -6 -14   1    20.59    26.32     4.13 o
  -5  14   1  1240.27  1132.17    33.58 o
  -5 -14   1  1339.87  1439.93    41.63 o
  -4  14   1   341.47   307.26    12.97 o
  -4 -14   1   336.24   401.36    15.86 o
  -3  14   1  2215.72  1999.75    34.70 o
  -3 -14   1  2065.76  2446.99    57.28 o
  -2  14   1    22.79    11.24     5.61 <
  -2 -14   1    28.36    30.32     6.22 o
  -1  14   1  3047.93  2838.84    63.94 o
  -1 -14   1  2837.30  3355.41    65.41 o
   0  14   1   495.88   417.90    18.88 o
   0 -14   1   478.72   548.92    11.42 o
   1  14   1  5208.28  4969.10   137.02 o
   1 -14   1  4983.53  5844.46    86.92 o
   2  14   1   610.41   534.31    27.29 o
   2 -14   1   583.26   610.18    32.54 o
   3  14   1  2136.96  1842.10    35.77 o
   3 -14   1  2042.78  2190.22    78.89 o
   4  14   1     2.20     2.32     2.41 <
   4 -14   1     3.10     3.10     3.05 <
   5  14   1   761.99   684.03    25.41 o
   5 -14   1   772.11   878.86    29.87 o
   6  14   1    66.55    65.76     8.22 o
   6 -14   1    73.13    90.09     6.97 o
  -6  15   1    84.49    80.53     9.37 o
  -6 -15   1    80.35   101.77     7.08 o
  -5  15   1    94.22    93.71     8.54 o
  -5 -15   1   106.14   131.68    10.77 o
  -4  15   1   122.02    99.28     7.76 o
  -4 -15   1   138.10   164.48    10.09 o
  -3  15   1  1811.02  1497.74    28.86 o
  -3 -15   1  1737.86  1932.28    48.85 o
  -2  15   1   245.59   194.42    17.63 o
  -2 -15   1   208.65   234.48    18.78 o
  -1  15   1  2585.07  2180.70    53.90 o
  -1 -15   1  2359.21  2598.65    53.24 o
   0  15   1   158.63   130.05    10.86 o
   0 -15   1   155.56   167.67     5.83 o
   1  15   1  1513.45  1348.65    52.10 o
   1 -15   1  1496.86  1801.86    32.85 o
   2  15   1   157.58   119.17    13.12 o
   2 -15   1   159.82   162.81    16.06 o
   3  15   1  2580.00  2274.80    37.63 o
   3 -15   1  2614.85  2902.77    53.56 o
   4  15   1   407.26   356.28    14.15 o
   4 -15   1   433.61   486.05    17.99 o
   5  15   1  2400.11  2162.15    73.97 o
   5 -15   1  2453.37  2820.57    64.05 o
   6  15   1   119.39   103.42    10.05 o
   6 -15   1   143.57   161.43    14.43 o
  -6  16   1    38.55    33.79     5.90 o
  -6 -16   1    40.22    39.92     4.02 o
  -5  16   1  2961.00  2580.25    48.30 o
  -5 -16   1  3077.79  3560.30    76.65 o
  -4  16   1   102.33    98.09     7.66 o
  -4 -16   1    95.85   133.97    10.86 o
  -3  16   1  2033.79  1631.74    31.11 o
  -3 -16   1  2107.38  2292.48    55.98 o
  -2  16   1   156.21   146.23    16.19 o
  -2 -16   1   171.64   190.11    17.26 o
  -1  16   1  2928.60  2559.30    61.74 o
  -1 -16   1  2937.35  3372.14    66.30 o
   0  16   1   162.67   141.07    11.71 o
   0 -16   1   154.87   178.95     6.24 o
   1  16   1  4132.20  3539.80   106.90 o
   1 -16   1  4137.56  4881.31    75.05 o
   2  16   1   594.45   492.96    29.95 o
   2 -16   1   605.14   663.13    34.77 o
   3  16   1  2107.23  1792.11    37.95 o
   3 -16   1  2003.41  2296.93    45.73 o
   4  16   1   127.80   101.30    12.85 o
   4 -16   1   140.35   153.80    11.59 o
   5  16   1   226.07   211.32    18.05 o
   5 -16   1   213.67   240.80    13.87 o
   6  16   1   272.33   232.32    14.76 o
   6 -16   1   264.68   299.44    18.51 o
  -6  17   1    14.73     8.53     3.66 <
  -6 -17   1    17.11    22.05     3.07 o
  -5  17   1   387.58   321.99    16.19 o
  -5 -17   1   402.34   463.88    19.01 o
  -4  17   1    46.14    43.58     5.82 o
  -4 -17   1    46.99    53.13     6.86 o
  -3  17   1  4697.77  3745.30    58.07 o
  -3 -17   1  4545.02  5137.43   104.49 o
  -2  17   1   280.67   229.43    14.98 o
  -2 -17   1   270.26   316.60    22.76 o
  -1  17   1  6732.05  5827.10   168.45 o
  -1 -17   1  6701.20  8206.26   145.80 o
   0  17   1   263.20   236.09    20.96 o
   0 -17   1   274.22   350.78    13.76 o
   1  17   1   410.68   336.10    24.15 o
   1 -17   1   454.11   522.47    14.63 o
   2  17   1    94.88    74.72    11.79 o
   2 -17   1   101.12   113.22     7.88 o
   3  17   1   705.13   596.64    19.48 o
   3 -17   1   812.54   935.62    25.15 o
   4  17   1   341.68   289.28    21.72 o
   4 -17   1   332.73   370.74    17.85 o
   5  17   1  3000.61  2764.98    87.42 o
   5 -17   1  2966.57  3483.58    73.30 o
   6  17   1   221.60   204.25    13.26 o
   6 -17   1   226.93   256.95    15.56 o
  -6  18   1    36.80    25.94     4.70 o
  -6 -18   1    34.97    43.34     5.51 o
  -5  18   1  2031.96  1670.62    42.90 o
  -5 -18   1  1866.35  2108.42    48.53 o
  -4  18   1    99.41    79.32     9.05 o
  -4 -18   1    97.87   117.30     9.65 o
  -3  18   1   589.73   496.31    15.76 o
  -3 -18   1   707.43   863.09    29.38 o
  -2  18   1    15.25    12.79     3.90 o
  -2 -18   1    15.40    16.27     2.71 o
  -1  18   1   779.93   664.12    39.17 o
  -1 -18   1   858.43  1044.96    22.92 o
   0  18   1   332.99   281.88    23.47 o
   0 -18   1   325.19   418.08    15.67 o
   1  18   1  6402.60  5339.30   153.29 o
   1 -18   1  6315.98  7560.81   111.71 o
   2  18   1   384.75   289.48    14.80 o
   2 -18   1   405.01   462.95    10.76 o
   3  18   1  3799.43  3041.07    56.65 o
   3 -18   1  3714.96  4128.16    70.97 o
   4  18   1    62.50    54.14     7.47 o
   4 -18   1    54.09    76.50     8.11 o
   5  18   1    70.63    59.25     9.57 o
   5 -18   1    65.17    74.44    11.10 o
   6  18   1    46.42    39.31     5.53 o
   6 -18   1    37.43    42.06     5.61 o
  -6  19   1     7.29     6.07     2.97 <
  -6 -19   1    11.42    16.33     3.73 o
  -5  19   1    29.58    33.22     5.57 o
  -5 -19   1    32.35    33.60     4.89 o
  -4  19   1    32.62    19.79     5.55 o
  -4 -19   1    34.40    37.50     5.59 o
  -3  19   1  3533.25  2779.45    46.80 o
  -3 -19   1  3697.99  4354.60    73.06 o
  -2  19   1   467.25   384.85    15.04 o
  -2 -19   1   468.78   559.18    14.56 o
  -1  19   1  4331.27  3771.92    84.13 o
  -1 -19   1  4361.88  5125.74    68.73 o
   0  19   1   232.98   198.94    21.10 o
   0 -19   1   240.81   288.98    12.93 o
   1  19   1   488.30   376.45    27.53 o
   1 -19   1   456.88   515.11    13.18 o
   2  19   1    24.78    19.72     4.00 o
   2 -19   1    31.21    46.53     3.52 o
   3  19   1  1392.45  1173.71    29.76 o
   3 -19   1  1322.67  1542.14    29.50 o
   4  19   1   241.52   202.64    13.48 o
   4 -19   1   245.04   292.08    15.06 o
   5  19   1  1337.89  1241.11    47.88 o
   5 -19   1  1406.19  1714.28    60.24 o
   6  19   1   150.16   138.92     9.48 o
   6 -19   1   167.52   196.28    10.91 o
  -6  20   1   107.21    96.13     7.39 o
  -6 -20   1   106.36   123.54     8.02 o
  -5  20   1  2848.26  2382.23    53.00 o
  -5 -20   1  2956.13  3527.02    69.29 o
  -4  20   1    87.24    75.71     9.34 o
  -4 -20   1    85.76   104.39     8.52 o
  -3  20   1   277.72   245.35    12.64 o
  -3 -20   1   233.97   301.19    22.10 o
  -2  20   1    42.06    25.91     6.62 o
  -2 -20   1    49.77    37.84     5.63 o
  -1  20   1  1168.63  1004.19    34.52 o
  -1 -20   1  1116.45  1343.71    24.76 o
   0  20   1   301.04   265.62    15.70 o
   0 -20   1   311.26   382.61     9.85 o
   1  20   1  4381.99  3271.71   108.79 o
   1 -20   1  4478.26  5343.12    64.90 o
   2  20   1   254.84   199.06    10.86 o
   2 -20   1   259.10   322.33    10.25 o
   3  20   1  3638.30  3034.96    70.48 o
   3 -20   1  3833.32  4500.34    90.45 o
   4  20   1   261.36   203.76    13.35 o
   4 -20   1   262.46   325.60    15.23 o
   5  20   1    98.46   113.58    11.89 o
   5 -20   1    90.53   127.70    12.20 o
   6  20   1    93.32    75.71     6.32 o
   6 -20   1   104.06   123.48     7.65 o
  -6 -21   1    22.36    23.36     3.19 o
  -5  21   1   307.12   275.17    12.78 o
  -5 -21   1   307.67   425.55    22.67 o
  -4  21   1   242.55   196.69    13.51 o
  -4 -21   1   240.27   286.51    13.62 o
  -3  21   1  3571.40  2866.24    68.19 o
  -3 -21   1  3530.53  4191.53    84.64 o
  -2  21   1   410.21   326.18    19.23 o
  -2 -21   1   416.42   484.20    13.82 o
  -1  21   1  5456.96  4658.99   100.97 o
  -1 -21   1  5695.91  6947.17    81.56 o
   0  21   1   407.93   349.13    18.61 o
   0 -21   1   418.94   508.03    11.86 o
   1  21   1  1066.05   861.44    31.26 o
   1 -21   1  1036.21  1270.63    19.58 o
   2  21   1    28.30    22.27     4.37 o
   2 -21   1    17.87    20.26     3.21 o
   3  21   1   920.78   719.91    27.45 o
   3 -21   1  1020.38  1201.52    33.31 o
   4  21   1   291.55   228.51    13.83 o
   4 -21   1   293.87   380.55    23.98 o
   5  21   1  2090.06  1909.50    62.01 o
   5 -21   1  2059.72  2564.22    75.63 o
  -5  22   1  1259.37  1084.75    27.98 o
  -5 -22   1  1293.92  1723.74    55.17 o
  -4  22   1    60.88    49.72     6.87 o
  -4 -22   1    58.05    76.61     6.80 o
  -3  22   1  1637.84  1315.35    39.64 o
  -3 -22   1  1643.14  1850.79    44.73 o
  -2  22   1   442.19   351.62    20.59 o
  -2 -22   1   423.27   494.51    14.15 o
  -1  22   1  1137.40   942.46    46.32 o
  -1 -22   1   975.06  1171.80    20.71 o
   0  22   1   151.06   113.11    11.10 o
   0 -22   1   156.55   192.77     7.17 o
   1  22   1  7887.70  6534.04   132.11 o
   1 -22   1  8037.20 10081.60   114.42 o
   2  22   1   724.05   572.35    19.58 o
   2 -22   1   679.31   835.33    19.68 o
   3  22   1  1197.02   989.68    33.49 o
   3 -22   1  1043.18  1300.28    34.62 o
   4  22   1    17.92    16.31     4.79 o
   4 -22   1    22.95    25.08     6.19 o
   5  22   1    43.31    44.39     6.89 o
   5 -22   1    49.89    57.70     7.23 o
  -5  23   1    64.06    52.11     4.82 o
  -5 -23   1    66.36    89.09     5.58 o
  -4  23   1    62.05    47.31     6.63 o
  -4 -23   1    60.79    86.28    10.90 o
  -3  23   1   550.06   484.83    21.65 o
  -3 -23   1   477.28   693.95    22.96 o
  -2  23   1   105.93    90.37    15.17 o
  -2 -23   1   117.74   152.53    10.90 o
  -1  23   1  5072.61  4339.06   133.98 o
  -1 -23   1  4866.32  5995.73    72.71 o
   0  23   1   400.64   335.95    18.91 o
   0 -23   1   351.86   471.02    11.91 o
   1  23   1   529.63   439.46    22.43 o
   1 -23   1   462.69   574.86    13.81 o
   2  23   1   167.01   140.87    11.33 o
   2 -23   1   172.45   224.23    10.50 o
   3  23   1  2301.15  1897.31    50.50 o
   3 -23   1  2276.58  2809.64    60.12 o
   4  23   1   224.94   181.53    11.74 o
   4 -23   1   216.49   274.74    18.15 o
   5  23   1  1211.62  1142.08    39.41 o
   5 -23   1  1260.12  1670.84    49.77 o
  -5  24   1  1242.33   996.68    23.03 o
  -5 -24   1  1182.04  1434.08    29.65 o
  -4  24   1    81.86    75.31     7.60 o
  -4 -24   1    83.89   104.65    11.45 o
  -3  24   1  1780.20  1551.81    42.99 o
  -3 -24   1  1747.45  2265.49    75.49 o
  -2  24   1    59.57    39.86    11.42 o
  -2 -24   1    50.39    62.84     5.95 o
  -1  24   1    75.72    55.67    12.15 o
  -1 -24   1   106.20   139.93     8.50 o
   0  24   1   168.39   145.52    11.66 o
   0 -24   1   173.88   217.61     9.15 o
   1  24   1  1658.44  1397.50    61.31 o
   1 -24   1  1570.20  1970.67    34.45 o
   2  24   1   128.51   117.12    10.39 o
   2 -24   1   126.73   154.11     9.85 o
   3  24   1   432.43   393.92    19.31 o
   3 -24   1   503.18   691.66    31.64 o
   4  24   1    41.89    26.01     4.87 o
   4 -24   1    50.81    66.66     8.41 o
   5  24   1    92.18    95.55     8.35 o
   5 -24   1    82.85   106.07     7.68 o
  -5  25   1    84.12    64.87     5.58 o
  -5 -25   1    77.52   113.18     8.10 o
  -4  25   1    10.41     7.72     3.23 <
  -4 -25   1    16.54    17.80     3.29 o
  -3  25   1  1350.67  1158.98    34.61 o
  -3 -25   1  1451.31  1846.59    44.62 o
  -2  25   1   138.77   103.28    16.62 o
  -2 -25   1   128.21   164.00    11.15 o
  -1  25   1  1520.29  1319.75    39.39 o
  -1 -25   1  1687.72  2132.52    42.42 o
   0  25   1    91.35    74.59     8.65 o
   0 -25   1   102.39   116.85     7.79 o
   1  25   1   218.87   181.62    20.25 o
   1 -25   1   248.17   318.93    11.24 o
   2  25   1   388.38   312.64    16.91 o
   2 -25   1   397.78   465.18    17.46 o
   3  25   1  1560.50  1298.22    38.27 o
   3 -25   1  1498.60  1909.70    61.93 o
   4  25   1   118.80   102.04     7.97 o
   4 -25   1   115.55   142.00    11.26 o
   5  25   1  1421.16  1226.56    36.64 o
   5 -25   1  1350.97  1793.09    50.08 o
  -5 -26   1  1512.26  1644.87    45.01 o
  -4  26   1    71.39    60.36     5.83 o
  -4 -26   1    73.73    94.93     6.42 o
  -3  26   1   783.55   658.74    39.14 o
  -3 -26   1   806.42  1057.15    29.74 o
  -2  26   1    64.24    54.56    11.83 o
  -2 -26   1    75.54    94.52     8.33 o
  -1  26   1   793.26   731.82    27.31 o
  -1 -26   1   897.48  1161.84    28.09 o
   0  26   1   307.96   263.53    15.59 o
   0 -26   1   292.03   364.95    14.36 o
   1  26   1  2489.42  2231.77    84.19 o
   1 -26   1  2376.34  3041.60    47.56 o
   2  26   1   263.03   223.35    13.88 o
   2 -26   1   291.09   376.13    16.08 o
   3  26   1  1526.76  1239.70    35.97 o
   3 -26   1  1556.68  2035.46    63.39 o
   4  26   1   119.54   100.25     7.42 o
   4 -26   1   113.03   128.21     9.80 o
  -4  27   1    42.40    35.09     4.09 o
  -4 -27   1    38.01    47.69     4.26 o
  -3  27   1  2494.64  2006.74    75.14 o
  -3 -27   1  2489.28  3099.60    63.98 o
  -2  27   1   144.30   103.64    14.98 o
  -2 -27   1   135.93   182.50    11.38 o
  -1  27   1  1717.72  1564.97    43.40 o
  -1 -27   1  1474.64  1946.22    39.58 o
   0  27   1   147.68   127.79    10.69 o
   0 -27   1   169.65   208.76    10.66 o
   1  27   1   485.67   427.65    31.38 o
   1 -27   1   529.01   686.94    17.19 o
   2  27   1    76.93    74.93    13.74 o
   2 -27   1    70.35    86.91     7.35 o
   3  27   1   769.67   682.28    23.66 o
   3 -27   1   793.86  1102.73    28.90 o
   4  27   1   184.95   145.29     7.94 o
   4 -27   1   181.30   228.97     9.23 o
  -4  28   1    63.24    58.00     7.50 o
  -4 -28   1    71.14    83.09     4.95 o
  -3  28   1   192.63   170.94    16.98 o
  -3 -28   1   190.87   254.92    11.64 o
  -2  28   1    45.95    44.07    10.27 o
  -2 -28   1    51.04    62.31     6.45 o
  -1  28   1   236.50   211.83    13.23 o
  -1 -28   1   243.28   323.02    12.92 o
   0  28   1   151.59   128.90    10.61 o
   0 -28   1   161.75   234.79    11.13 o
   1  28   1  1912.71  1678.78    68.06 o
   1 -28   1  1945.09  2547.26    48.27 o
   2  28   1   154.22   109.41    16.09 o
   2 -28   1   162.06   201.67    10.73 o
   3  28   1  1443.54  1177.90    31.71 o
   3 -28   1  1412.62  1836.97    40.18 o
   4  28   1   150.59   120.33     9.93 o
   4 -28   1   138.31   205.77    12.07 o
  -4  29   1    46.93    31.11     4.99 o
  -4 -29   1    41.35    45.08     4.85 o
  -3  29   1  1145.85  1055.86    43.72 o
  -3 -29   1  1200.18  1585.32    35.53 o
  -2  29   1   192.85   158.13    16.82 o
  -2 -29   1   201.63   262.48    12.68 o
  -1  29   1  3765.08  3374.84    72.19 o
  -1 -29   1  3786.10  4893.72    78.78 o
   0  29   1    52.23    42.06     5.89 o
   0 -29   1    53.65    54.29     5.23 o
   1  29   1    17.40    16.79     6.38 <
   1 -29   1    33.07    45.86     6.11 o
   2  29   1    68.65    48.81    10.84 o
   2 -29   1    74.90   107.72     7.42 o
   3  29   1   527.45   451.73    26.90 o
   3 -29   1   556.16   694.30    18.92 o
   4 -29   1   173.43   220.56    10.88 o
  -3  30   1   457.98   365.40    20.95 o
  -3 -30   1   432.63   540.99    15.63 o
  -2  30   1    20.29    20.31     6.38 o
  -2 -30   1    22.21    31.51     4.46 o
  -1  30   1   355.54   316.12    14.45 o
  -1 -30   1   363.13   472.05    14.73 o
   0  30   1   199.33   167.99    10.58 o
   0 -30   1   203.86   263.23    10.99 o
   1  30   1  3280.42  3025.32    97.41 o
   1 -30   1  3202.85  4348.46   121.18 o
   2  30   1   232.84   225.37    19.63 o
   2 -30   1   228.15   288.12    17.89 o
   3  30   1  1156.76  1075.66    42.06 o
   3 -30   1  1229.72  1676.18    50.96 o
  -3  31   1  1822.66  1574.36    49.30 o
  -3 -31   1  1755.75  2259.49    43.02 o
  -2  31   1    81.48    73.63     9.66 o
  -2 -31   1    85.49   121.19     7.28 o
  -1  31   1  1809.21  1618.85    37.85 o
  -1 -31   1  1862.82  2537.14    54.17 o
   0  31   1   117.94   102.95     7.56 o
   0 -31   1   111.44   138.30     7.38 o
   1  31   1   322.12   258.82    20.01 o
   1 -31   1   304.99   363.01    13.74 o
   2  31   1    50.24    40.81     8.12 o
   2 -31   1    39.11    43.60     6.33 o
   3  31   1   336.36   312.10    17.46 o
   3 -31   1   319.91   443.63    18.12 o
  -2  32   1    72.75    67.37     7.79 o
  -2 -32   1    60.73    78.24     5.26 o
  -1  32   1   702.44   618.63    26.41 o
  -1 -32   1   703.47   926.74    24.50 o
   0  32   1    81.96    63.08     8.38 o
   0 -32   1    84.01   111.57     7.50 o
   1  32   1  1807.83  1656.50    56.87 o
   1 -32   1  1910.60  2722.48    77.83 o
   2  32   1   315.42   278.78    18.04 o
   2 -32   1   309.47   408.70    18.57 o
  -2  33   1    90.43    76.10     6.85 o
  -2 -33   1    79.61   105.18     5.14 o
  -1  33   1  1249.19  1005.79    33.20 o
  -1 -33   1  1292.98  1749.18    36.42 o
   0  33   1   149.05   119.37     9.66 o
   0 -33   1   144.47   201.03     8.65 o
   1  33   1   557.80   538.28    24.36 o
   1 -33   1   574.40   867.60    30.39 o
   2  33   1    42.90    43.08     6.15 o
   2 -33   1    41.16    52.59     5.37 o
  -1 -34   1   546.20   811.41    26.93 o
   1  34   1  1019.37   870.63    29.61 o
   1 -34   1   995.22  1292.39    37.80 o
  -7   0   2    47.95    45.43     6.46 o
  -6   0   2   198.25   204.63    18.20 o
  -5   0   2   280.12   293.48    14.68 o
  -4   0   2  3880.13  3695.28   105.70 o
  -3   0   2  2010.37  2069.12    46.76 o
  -2   0   2  9609.08 10230.40   176.24 o
  -1   0   2  6721.55  6950.30   169.95 o
   0   0   2   785.22   962.99    19.88 o
   1   0   2  6944.45  6735.91   113.39 o
   2   0   2  7311.75  7072.56   122.34 o
   3   0   2  3175.60  3159.36    61.24 o
   4   0   2  2558.29  2637.93    58.89 o
   5   0   2   125.98   134.41     8.22 o
   6   0   2    23.29    57.76     7.95 o
   7   0   2    81.75    97.68     9.08 o
  -7   1   2   321.36   323.55    17.35 o
  -7  -1   2   341.90   391.53    19.70 o
  -6   1   2  1577.81  1682.63    57.54 o
  -6  -1   2  1460.00  1612.34    61.15 o
  -5   1   2   200.50   189.66    11.65 o
  -5  -1   2   174.62   152.84    10.58 o
  -4   1   2     1.69    31.98     6.09 o
  -4  -1   2     5.48    43.82     6.62 o
  -3   1   2   155.75   145.40    13.05 o
  -3  -1   2   184.75   198.59    10.90 o
  -2   1   2  3223.33  3339.65    92.15 o
  -2  -1   2  3133.09  3322.69    63.67 o
  -1   1   2  9381.86  9557.32   230.02 o
  -1  -1   2  9047.77  9687.21   133.28 o
   0   1   2 55762.20 52949.50   864.98 o
   0  -1   2 54357.50 51304.70   683.39 o
   1   1   2 11174.30  9466.67   155.63 o
   1  -1   2 10721.20 10684.50   179.05 o
   2   1   2  1789.50  1966.29    38.68 o
   2  -1   2  1661.95  1902.75    38.55 o
   3   1   2    56.61    63.75     5.23 o
   3  -1   2    56.89    54.07     5.17 o
   4   1   2   282.02   265.29    13.73 o
   4  -1   2   268.62   267.35    18.86 o
   5   1   2   937.83   884.21    22.39 o
   5  -1   2   934.61   920.70    23.04 o
   6   1   2  1951.47  1982.47    47.66 o
   6  -1   2  1977.94  2116.31    49.57 o
   7   1   2   607.31   658.87    26.48 o
   7  -1   2   620.52   676.51    26.99 o
  -7   2   2    26.12    21.24     4.83 o
  -7  -2   2    25.17    33.32     5.86 o
  -6   2   2   411.64   375.67    22.05 o
  -6  -2   2   433.42   430.38    17.79 o
  -5   2   2   786.91   779.38    25.76 o
  -5  -2   2   808.14   787.91    38.76 o
  -4   2   2  3544.33  3438.18    70.77 o
  -4  -2   2  3781.74  3874.52    79.58 o
  -3   2   2  1085.61  1080.24    41.93 o
  -3  -2   2  1085.53  1132.21    30.28 o
  -2   2   2  1553.53  1552.11    49.89 o
  -2  -2   2  1306.42  1344.78    30.82 o
  -1   2   2  1989.05  2085.98    58.27 o
  -1  -2   2  1856.66  2033.74    31.22 o
   0   2   2  2177.90  2242.68    41.61 o
   0  -2   2  2274.19  2403.11    35.98 o
   1   2   2  1712.12  1620.94    30.73 o
   1  -2   2  1530.50  1592.25    31.27 o
   2   2   2  4774.14  4694.56    82.99 o
   2  -2   2  4262.10  4417.47    80.27 o
   3   2   2  1381.03  1332.60    25.89 o
   3  -2   2  1325.86  1337.73    32.17 o
   4   2   2  3398.26  3359.93    70.09 o
   4  -2   2  3658.72  3817.15   109.30 o
   5   2   2   583.82   595.38    17.62 o
   5  -2   2   580.05   623.33    18.23 o
   6   2   2   224.11   240.30    13.28 o
   6  -2   2   244.57   255.01    13.59 o
   7   2   2   183.47   210.41    13.45 o
   7  -2   2   161.83   202.95    13.15 o
  -7   3   2   389.79   381.23    18.68 o
  -7  -3   2   366.11   414.07    20.26 o
  -6   3   2  2338.71  2312.74    73.33 o
  -6  -3   2  2129.90  2211.35    50.97 o
  -5   3   2   253.22   259.89    13.81 o
  -5  -3   2   238.26   277.37    21.84 o
  -4   3   2   134.80   126.06     9.05 o
  -4  -3   2   123.56   124.61     9.56 o
  -3   3   2   498.31   464.62    24.98 o
  -3  -3   2   503.11   556.73    26.95 o
  -2   3   2  4345.63  4166.35   111.74 o
  -2  -3   2  4239.43  4251.67    78.80 o
  -1   3   2  1240.49  1244.68    38.71 o
  -1  -3   2  1089.27  1084.08    18.48 o
   0   3   2  2396.16  2268.22    41.06 o
   0  -3   2  3036.33  2959.09    52.98 o
   1   3   2    83.02    76.48     6.67 o
   1  -3   2    54.42    48.63     4.31 o
   2   3   2  1273.96  1155.50    36.73 o
   2  -3   2  1247.13  1246.11    28.50 o
   3   3   2     8.16     6.00     4.15 <
   3  -3   2     7.81     7.70     2.54 o
   4   3   2   832.10   812.32    20.03 o
   4  -3   2   813.73   872.43    27.79 o
   5   3   2   443.41   444.92    14.85 o
   5  -3   2   432.50   470.36    15.50 o
   6   3   2  1467.58  1513.64    39.54 o
   6  -3   2  1236.72  1281.54    34.82 o
   7   3   2   566.57   649.85    26.12 o
   7  -3   2   507.68   564.08    23.60 o
  -7   4   2    10.14    13.12     3.93 o
  -6   4   2   763.55   723.67    33.47 o
  -6  -4   2   757.42   816.87    25.96 o
  -5   4   2   373.14   359.64    13.30 o
  -5  -4   2   355.23   391.43    26.52 o
  -4   4   2  3275.45  3159.55    66.18 o
  -4  -4   2  3459.47  3621.13    75.85 o
  -3   4   2  1234.49  1205.68    45.94 o
  -3  -4   2  1249.65  1368.88    49.24 o
  -2   4   2  4457.45  4287.36    77.73 o
  -2  -4   2  4579.51  4603.07   118.68 o
  -1   4   2   351.36   318.82     7.07 o
  -1  -4   2   400.71   390.05    10.11 o
   0   4   2  1122.93  1190.51    32.31 o
   0  -4   2  1057.87  1130.93    18.05 o
   1   4   2   377.02   374.13    15.89 o
   1  -4   2   370.98   353.40    13.93 o
   2   4   2  8486.30  8018.71   139.59 o
   2  -4   2  8757.08  8960.14   219.43 o
   3   4   2  1983.14  1895.47    62.06 o
   3  -4   2  2078.98  2350.25    50.73 o
   4   4   2  1756.89  1696.35    33.16 o
   4  -4   2  1944.49  2151.92    51.55 o
   5   4   2   343.87   337.16    16.12 o
   5  -4   2   329.98   368.84    25.79 o
   6   4   2    70.68    85.77     8.17 o
   6  -4   2    63.90    90.60    12.34 o
   7   4   2    28.45    27.24     4.86 o
   7  -4   2    42.20    44.84     5.85 o
  -7   5   2   148.75   154.42    10.75 o
  -6   5   2  1514.87  1464.87    53.41 o
  -6  -5   2  1588.65  1749.21    43.20 o
  -5   5   2   363.20   357.89    16.59 o
  -5  -5   2   375.20   426.11    27.87 o
  -4   5   2   587.40   550.61    15.74 o
  -4  -5   2   572.65   579.03    21.70 o
  -3   5   2     0.51     0.37     3.54 <
  -3  -5   2     0.77     0.80     3.39 <
  -2   5   2  4099.15  4226.86    78.34 o
  -2  -5   2  4143.75  4400.75   114.29 o
  -1   5   2  1360.24  1253.45    20.42 o
  -1  -5   2  1424.77  1403.41    27.39 o
   0   5   2  1871.08  1787.37    46.33 o
   0  -5   2  1771.29  1717.21    26.75 o
   1   5   2  1934.63  1852.17    51.81 o
   1  -5   2  1935.81  2001.00    54.28 o
   2   5   2  3467.30  3273.01    89.48 o
   2  -5   2  3492.00  3665.89    98.43 o
   3   5   2    14.10    19.17     5.46 o
   3  -5   2    15.18    21.31     3.93 o
   4   5   2  1280.37  1207.77    26.08 o
   4  -5   2  1298.27  1393.97    38.21 o
   5   5   2   785.48   785.12    26.18 o
   5  -5   2   816.52   877.35    42.28 o
   6   5   2  1874.23  1866.67    45.80 o
   6  -5   2  1863.64  2050.54    70.91 o
   7   5   2   306.95   312.86    16.36 o
   7  -5   2   316.24   321.61    11.55 o
  -7   6   2    18.16    14.02     3.26 o
  -6   6   2    12.53     8.62     3.15 <
  -6  -6   2    10.58    13.43     4.08 o
  -5   6   2   135.33   133.76    14.29 o
  -5  -6   2   161.37   157.86    16.79 o
  -4   6   2  2464.40  2380.86    36.51 o
  -4  -6   2  2496.62  2607.18    59.31 o
  -3   6   2  1154.57  1084.11    43.40 o
  -3  -6   2  1185.15  1247.88    46.69 o
  -2   6   2  4212.68  4066.09    76.46 o
  -2  -6   2  4132.46  4278.58   112.20 o
  -1   6   2   422.04   378.09    11.64 o
  -1  -6   2   385.71   383.69    14.90 o
   0   6   2  1430.48  1408.23    37.97 o
   0  -6   2  1429.90  1504.24    24.34 o
   1   6   2  1039.64  1007.70    31.83 o
   1  -6   2  1004.65  1001.47    19.93 o
   2   6   2  4000.36  3589.43    96.59 o
   2  -6   2  4152.10  4325.39   114.75 o
   3   6   2  1566.01  1385.30    48.65 o
   3  -6   2  1562.08  1708.23    59.62 o
   4   6   2  1877.23  1776.31    29.79 o
   4  -6   2  1813.87  1989.43    49.29 o
   5   6   2   276.57   288.97    14.87 o
   5  -6   2   270.48   288.72    22.93 o
   6   6   2    14.06    14.88     4.46 o
   6  -6   2    15.70    16.44     7.03 <
   7  -6   2   198.40   221.88     9.07 o
  -7   7   2   213.12   207.99    11.75 o
  -6   7   2  1193.35  1089.52    30.82 o
  -6  -7   2  1134.05  1190.85    33.31 o
  -5   7   2   322.30   278.59    21.40 o
  -5  -7   2   338.49   338.30    16.65 o
  -4   7   2   223.18   229.07     8.71 o
  -4  -7   2   224.59   259.48    14.32 o
  -3   7   2   423.89   409.35    24.10 o
  -3  -7   2   453.13   520.99    27.12 o
  -2   7   2  3107.15  3029.89    60.55 o
  -2  -7   2  3422.98  3607.94    97.13 o
  -1   7   2  1221.89  1090.64    33.45 o
  -1  -7   2  1243.60  1344.64    38.60 o
   0   7   2  5094.99  5055.70   122.83 o
   0  -7   2  4328.33  4568.20    65.51 o
   1   7   2   848.49   801.74    27.20 o
   1  -7   2   918.83   958.84    20.28 o
   2   7   2   988.34   871.73    31.96 o
   2  -7   2  1217.35  1322.92    44.97 o
   3   7   2   133.92   120.61    11.50 o
   3  -7   2   133.65   141.12    13.93 o
   4   7   2   427.27   408.00    11.64 o
   4  -7   2   431.31   447.94    19.66 o
   5   7   2   669.73   687.28    24.17 o
   5  -7   2   642.16   673.90    36.53 o
   6   7   2  1770.15  1739.10    43.48 o
   6  -7   2  1786.38  2009.50    69.70 o
   7  -7   2   318.92   339.15    11.16 o
  -7   8   2    27.94    31.18     4.41 o
  -6   8   2   800.87   762.34    24.26 o
  -6  -8   2   806.83   874.97    27.32 o
  -5   8   2   603.06   551.96    31.50 o
  -5  -8   2   583.97   652.79    24.30 o
  -4   8   2  4352.40  4064.20    67.92 o
  -4  -8   2  4472.74  4785.35    78.04 o
  -3   8   2  1530.80  1467.96    54.08 o
  -3  -8   2  1644.84  1797.63    61.18 o
  -2   8   2  3331.67  3118.85    63.49 o
  -2  -8   2  3699.98  3891.44   104.27 o
  -1   8   2   274.67   254.43    13.19 o
  -1  -8   2   325.24   348.42    14.80 o
   0   8   2   245.32   235.41    11.04 o
   0  -8   2   287.55   289.76     8.03 o
   1   8   2   330.02   308.23    14.50 o
   1  -8   2   360.83   363.33    10.54 o
   2   8   2  2884.58  2540.07    72.14 o
   2  -8   2  2949.89  3008.10    86.23 o
   3   8   2  2023.58  1840.99    59.47 o
   3  -8   2  2140.07  2402.42    78.15 o
   4   8   2  3512.47  3227.22    47.60 o
   4  -8   2  3627.42  3922.42    83.40 o
   5   8   2   483.77   478.33    16.41 o
   5  -8   2   517.08   595.37    34.29 o
   6   8   2    25.01    21.43     4.48 o
   6  -8   2    22.14    20.18     6.63 o
   7  -8   2    20.20    21.50     2.61 o
  -6   9   2  1031.28   983.70    28.29 o
  -6  -9   2  1089.44  1165.33    32.79 o
  -5   9   2   300.84   296.28    15.03 o
  -5  -9   2   327.11   382.60    18.26 o
  -4   9   2  1065.31  1011.70    25.21 o
  -4  -9   2  1143.84  1281.86    29.48 o
  -3   9   2   619.68   553.58    29.24 o
  -3  -9   2   574.94   621.20    30.90 o
  -2   9   2  2335.34  2236.72    49.55 o
  -2  -9   2  2367.73  2525.27    73.42 o
  -1   9   2  3221.89  3094.12    61.88 o
  -1  -9   2  3311.03  3624.10    93.10 o
   0   9   2 11237.80 11403.50   271.68 o
   0  -9   2 10930.60 11660.30   160.41 o
   1   9   2  2525.34  2296.76    63.28 o
   1  -9   2  2609.20  2801.88    52.73 o
   2   9   2  1329.04  1187.18    40.04 o
   2  -9   2  1205.83  1298.86    46.29 o
   3   9   2   124.89   118.87    11.18 o
   3  -9   2   120.29   128.10    13.59 o
   4   9   2   923.23   860.69    18.44 o
   4  -9   2   998.04  1131.48    35.06 o
   5   9   2   910.17   864.98    23.24 o
   5  -9   2   948.98  1082.23    49.40 o
   6   9   2   406.38   426.01    16.04 o
   6  -9   2   493.34   615.06    31.83 o
   7  -9   2   245.62   227.76    11.58 o
  -6  10   2   154.31   146.01     9.44 o
  -6 -10   2   169.50   193.87    11.44 o
  -5  10   2   198.88   184.91     9.67 o
  -5 -10   2   185.20   254.72    14.78 o
  -4  10   2  7284.49  6751.53   105.43 o
  -4 -10   2  6935.70  7648.32   117.41 o
  -3  10   2  3154.14  2974.39    92.41 o
  -3 -10   2  3095.04  3405.09   101.31 o
  -2  10   2  5163.73  5010.22    96.56 o
  -2 -10   2  5123.96  5729.71   148.96 o
  -1  10   2   934.46   917.14    26.62 o
  -1 -10   2   942.85  1084.65    34.69 o
   0  10   2   392.73   408.66    18.47 o
   0 -10   2   349.41   402.57    10.31 o
   1  10   2  1988.91  1805.35    52.58 o
   1 -10   2  2058.81  2239.10    36.60 o
   2  10   2  8657.69  7543.81   188.62 o
   2 -10   2  8745.28  9690.96   243.80 o
   3  10   2  4742.01  4000.18   110.45 o
   3 -10   2  4719.75  5248.78   147.15 o
   4  10   2  4385.50  3975.70    56.71 o
   4 -10   2  4249.35  4657.17    96.95 o
   5  10   2   308.83   299.33    12.75 o
   5 -10   2   302.87   358.98    26.60 o
   6  10   2   114.60   107.82     6.23 o
   6 -10   2   109.80   119.56     9.28 o
  -6  11   2   764.07   741.65    22.79 o
  -6 -11   2   838.82   967.42    28.31 o
  -5  11   2   431.64   397.89    14.62 o
  -5 -11   2   394.30   452.55    20.59 o
  -4  11   2  1414.34  1318.75    25.91 o
  -4 -11   2  1343.96  1469.58    27.64 o
  -3  11   2    35.78    38.57     8.21 o
  -3 -11   2    50.22    60.81     9.69 o
  -2  11   2  1782.47  1581.25    39.76 o
  -2 -11   2  1413.67  1481.28    50.17 o
  -1  11   2  2598.14  2436.39    54.55 o
  -1 -11   2  2450.80  2633.52    72.32 o
   0  11   2 10545.50 10514.30   257.45 o
   0 -11   2 11177.20 12588.40   150.62 o
   1  11   2  3257.77  3080.34    83.65 o
   1 -11   2  3145.17  3569.91    55.21 o
   2  11   2  1915.46  1560.38    50.04 o
   2 -11   2  1793.36  1863.71    62.70 o
   3  11   2   336.42   309.78    19.05 o
   3 -11   2   349.02   436.55    26.99 o
   4  11   2  3007.61  2744.01    42.55 o
   4 -11   2  2898.80  3201.42    73.14 o
   5  11   2  1321.26  1204.97    28.74 o
   5 -11   2  1274.22  1356.39    57.88 o
   6  11   2   756.91   715.48    17.84 o
   6 -11   2   785.73   891.43    27.34 o
  -6  12   2   420.07   407.74    15.46 o
  -6 -12   2   406.43   443.03    16.98 o
  -5  12   2   780.92   700.46    20.11 o
  -5 -12   2   825.76   908.59    30.79 o
  -4  12   2  3751.71  3325.99    51.10 o
  -4 -12   2  3785.58  4055.43    70.16 o
  -3  12   2  1246.44  1087.04    26.46 o
  -3 -12   2  1082.10  1174.97    47.79 o
  -2  12   2  3541.27  3391.33    71.61 o
  -2 -12   2  3167.62  3587.38   101.24 o
  -1  12   2   359.25   380.57    16.96 o
  -1 -12   2   304.56   372.12    11.55 o
   0  12   2   438.80   418.29    21.94 o
   0 -12   2   453.88   533.27    11.33 o
   1  12   2   992.53   984.64    35.27 o
   1 -12   2   912.44  1092.83    21.62 o
   2  12   2  4058.73  3595.22    99.04 o
   2 -12   2  3552.07  3993.28   115.58 o
   3  12   2  2464.66  2207.33    40.61 o
   3 -12   2  2206.03  2431.00    57.48 o
   4  12   2  4119.08  3714.64    54.45 o
   4 -12   2  3850.24  4266.41    91.53 o
   5  12   2   374.82   369.38    14.25 o
   5 -12   2   383.76   412.18    28.90 o
   6  12   2   156.17   134.44     8.27 o
   6 -12   2   174.61   184.78    10.85 o
  -6  13   2  1085.71  1003.76    26.55 o
  -6 -13   2  1095.05  1214.24    31.02 o
  -5  13   2   112.10   103.50     7.27 o
  -5 -13   2    89.68    98.09     9.65 o
  -4  13   2   194.34   184.66    10.49 o
  -4 -13   2   159.89   183.33    10.38 o
  -3  13   2   726.74   662.97    19.73 o
  -3 -13   2   744.28   844.77    21.81 o
  -2  13   2 10312.50  9253.72   169.21 o
  -2 -13   2 10150.10 11413.00   283.29 o
  -1  13   2  1364.84  1169.96    33.90 o
  -1 -13   2  1316.03  1396.15    45.41 o
   0  13   2  4076.71  3825.13   106.82 o
   0 -13   2  4516.26  5199.67    66.90 o
   1  13   2   433.21   361.68    20.05 o
   1 -13   2   403.64   419.84    11.69 o
   2  13   2  1778.70  1517.02    50.97 o
   2 -13   2  1739.23  1880.03    66.11 o
   3  13   2   259.60   230.16    11.98 o
   3 -13   2   242.13   285.11    15.66 o
   4  13   2   275.56   276.40    10.14 o
   4 -13   2   276.45   325.20    17.83 o
   5  13   2    55.01    54.94     6.51 o
   5 -13   2    35.82    43.24     6.70 o
   6  13   2  1681.58  1529.37    35.73 o
   6 -13   2  1660.94  1819.81    41.88 o
  -6  14   2   335.64   311.90    18.51 o
  -6 -14   2   302.05   334.67    13.08 o
  -5  14   2   591.15   549.65    17.35 o
  -5 -14   2   560.01   622.83    24.23 o
  -4  14   2  1148.11   986.79    26.87 o
  -4 -14   2   978.27  1081.29    28.36 o
  -3  14   2   255.38   213.48    11.08 o
  -3 -14   2   236.34   247.55    10.85 o
  -2  14   2  1720.11  1468.41    40.43 o
  -2 -14   2  1726.19  1781.81    60.50 o
  -1  14   2   457.23   417.52    23.77 o
  -1 -14   2   502.97   559.57    24.98 o
   0  14   2   184.55   163.87    14.10 o
   0 -14   2   181.07   197.99     7.41 o
   1  14   2   280.63   239.52    17.37 o
   1 -14   2   320.63   362.73    14.72 o
   2  14   2  2335.87  1928.48    62.77 o
   2 -14   2  2453.31  2661.66    60.14 o
   3  14   2   417.53   351.14    12.14 o
   3 -14   2   527.43   564.06    17.88 o
   4  14   2  1016.13   904.47    28.12 o
   4 -14   2  1104.02  1264.60    31.19 o
   5  14   2   289.45   263.33    20.03 o
   5 -14   2   242.86   275.94    15.73 o
   6  14   2   237.54   222.98    10.29 o
   6 -14   2   216.16   245.76    11.15 o
  -6  15   2  1273.64  1161.85    41.14 o
  -6 -15   2  1261.46  1377.88    31.52 o
  -5  15   2    95.02    84.69     8.63 o
  -5 -15   2   110.00   122.50     9.82 o
  -4  15   2   541.34   464.42    22.15 o
  -4 -15   2   606.09   697.77    26.51 o
  -3  15   2   186.66   147.29     9.66 o
  -3 -15   2   157.31   165.03     8.79 o
  -2  15   2  2071.85  1768.13    46.91 o
  -2 -15   2  2415.89  2720.43    84.57 o
  -1  15   2  1378.48  1179.08    46.65 o
  -1 -15   2  1499.06  1590.61    52.56 o
   0  15   2  5697.84  4680.34   130.33 o
   0 -15   2  5567.56  6279.31    92.02 o
   1  15   2  1432.79  1253.61    49.63 o
   1 -15   2  1498.69  1714.00    40.71 o
   2  15   2   940.05   829.31    36.71 o
   2 -15   2  1027.56  1182.40    34.09 o
   3  15   2    72.03    62.70     5.25 o
   3 -15   2    82.91    94.78     7.36 o
   4  15   2   932.70   834.38    26.92 o
   4 -15   2   960.90  1078.22    34.42 o
   5  15   2   680.84   628.72    32.22 o
   5 -15   2   727.54   821.75    28.13 o
   6  15   2  1618.70  1408.40    32.02 o
   6 -15   2  1628.05  1835.34    39.01 o
  -6  16   2   179.79   180.72    12.57 o
  -6 -16   2   207.90   233.91     9.37 o
  -5  16   2    48.22    43.88     6.33 o
  -5 -16   2    47.40    61.85     7.17 o
  -4  16   2  1754.62  1565.35    46.15 o
  -4 -16   2  1973.16  2184.24    54.73 o
  -3  16   2  1191.70  1046.48    28.08 o
  -3 -16   2  1278.83  1479.70    39.89 o
  -2  16   2  2735.81  2301.75    40.14 o
  -2 -16   2  2882.24  3243.83    55.36 o
  -1  16   2   444.54   391.58    24.72 o
  -1 -16   2   429.52   494.28    24.48 o
   0  16   2   234.04   162.12    15.84 o
   0 -16   2   251.11   304.18     9.86 o
   1  16   2   994.40   901.55    41.32 o
   1 -16   2  1002.41  1189.76    32.03 o
   2  16   2  5103.27  4322.06    86.87 o
   2 -16   2  5072.95  5915.75   112.20 o
   3  16   2  1064.66   939.27    24.47 o
   3 -16   2  1087.74  1239.73    30.13 o
   4  16   2   484.99   460.67    28.16 o
   4 -16   2   606.41   719.40    26.94 o
   5  16   2   391.59   341.42    22.54 o
   5 -16   2   429.29   476.56    19.74 o
   6  16   2   108.75    94.92     5.98 o
   6 -16   2   117.81   147.35     7.05 o
  -6  17   2  1560.64  1408.78    44.58 o
  -6 -17   2  1554.50  1698.65    34.38 o
  -5  17   2   233.69   177.99    11.89 o
  -5 -17   2   237.14   294.88    14.31 o
  -4  17   2   484.48   428.26    21.69 o
  -4 -17   2   445.41   491.84    21.09 o
  -3  17   2    58.91    48.11     6.30 o
  -3 -17   2    74.72    94.44     8.76 o
  -2  17   2  1370.84  1112.80    25.07 o
  -2 -17   2  1424.17  1658.68    40.98 o
  -1  17   2  1369.26  1194.21    49.48 o
  -1 -17   2  1424.39  1650.87    38.19 o
   0  17   2  5784.10  4644.15   134.20 o
   0 -17   2  5726.39  6683.71    98.51 o
   1  17   2  1037.91   897.07    41.81 o
   1 -17   2  1044.35  1259.36    33.73 o
   2  17   2  1004.75   854.71    27.83 o
   2 -17   2  1139.38  1355.91    37.00 o
   3  17   2   186.73   162.14     9.77 o
   3 -17   2   178.37   218.30     9.67 o
   4  17   2   443.92   404.68    26.13 o
   4 -17   2   423.52   533.42    22.36 o
   5  17   2   527.38   489.63    26.97 o
   5 -17   2   507.20   597.05    21.48 o
   6  17   2   747.24   633.46    16.83 o
   6 -17   2   774.76   812.11    18.45 o
  -6  18   2   722.78   641.75    24.12 o
  -6 -18   2   727.51   789.76    17.99 o
  -5  18   2   411.95   363.50    16.80 o
  -5 -18   2   427.35   524.41    18.83 o
  -4  18   2  1730.78  1469.46    44.13 o
  -4 -18   2  1630.57  1964.72    49.30 o
  -3  18   2   747.98   622.91    21.38 o
  -3 -18   2   775.09   931.69    29.98 o
  -2  18   2  1088.44   903.91    22.32 o
  -2 -18   2  1070.96  1261.75    34.24 o
  -1  18   2   202.87   175.00     9.83 o
  -1 -18   2   216.04   245.74     7.41 o
   0  18   2    13.34    13.77     6.24 <
   0 -18   2     6.42    12.28     2.92 o
   1  18   2   381.72   313.28    15.18 o
   1 -18   2   389.88   456.30    13.07 o
   2  18   2  2668.91  2164.59    52.52 o
   2 -18   2  2950.86  3341.04    59.85 o
   3  18   2  1048.62   868.16    24.60 o
   3 -18   2  1040.12  1225.13    25.62 o
   4  18   2  1616.72  1491.42    57.69 o
   4 -18   2  1487.48  1781.52    46.22 o
   5  18   2   246.49   200.87    16.36 o
   5 -18   2   248.02   308.30    13.67 o
   6  18   2    34.86    27.37     3.03 o
   6 -18   2    44.17    48.53     4.40 o
  -6  19   2  1092.79   995.71    31.15 o
  -6 -19   2  1153.39  1206.99    34.09 o
  -5  19   2   187.94   169.24    10.67 o
  -5 -19   2   193.13   249.89    11.75 o
  -4  19   2   186.60   176.19    13.40 o
  -4 -19   2   191.38   219.09    13.02 o
  -3  19   2   142.70   116.15    10.82 o
  -3 -19   2   146.37   187.62    16.68 o
  -2  19   2   929.31   735.17    22.86 o
  -2 -19   2   922.36  1067.41    30.97 o
  -1  19   2  1033.79   886.50    28.98 o
  -1 -19   2  1066.15  1267.86    20.66 o
   0  19   2  5445.54  4525.75    92.11 o
   0 -19   2  5546.17  6618.17    86.51 o
   1  19   2  1417.82  1099.10    32.58 o
   1 -19   2  1441.93  1708.54    30.39 o
   2  19   2   213.27   182.66    10.21 o
   2 -19   2   135.62   159.09     8.07 o
   3  19   2   103.15    82.14     8.68 o
   3 -19   2   110.70   119.38     9.48 o
   4  19   2   401.30   351.61    23.92 o
   4 -19   2   397.80   451.16    18.83 o
   5  19   2   508.97   457.82    24.77 o
   5 -19   2   546.92   634.81    19.46 o
   6  19   2  1158.41   974.25    29.91 o
  -5  20   2   263.10   231.24    11.83 o
  -5 -20   2   253.81   276.35    11.69 o
  -4  20   2  2795.36  2308.57    57.99 o
  -4 -20   2  2854.15  3320.16    70.83 o
  -3  20   2   720.11   595.24    24.94 o
  -3 -20   2   766.41   885.41    40.14 o
  -2  20   2  1744.80  1436.22    34.54 o
  -2 -20   2  1796.24  2221.15    41.35 o
  -1  20   2   377.55   315.97    16.26 o
  -1 -20   2   375.52   437.10    12.10 o
   0  20   2   528.21   461.64    16.09 o
   0 -20   2   494.26   615.97    14.89 o
   1  20   2   922.54   748.41    26.01 o
   1 -20   2   905.49  1095.81    22.83 o
   2  20   2   973.67   771.86    22.76 o
   2 -20   2   999.85  1204.43    28.28 o
   3  20   2  1432.41  1201.78    37.03 o
   3 -20   2  1471.28  1778.63    44.63 o
   4  20   2  1909.15  1682.07    61.41 o
   4 -20   2  2015.59  2460.87    55.28 o
   5  20   2   226.38   198.89    14.88 o
   5 -20   2   228.88   269.25    10.71 o
  -5  21   2   143.55   118.74     7.81 o
  -5 -21   2   147.22   167.14     8.18 o
  -4  21   2   107.13    96.45     9.62 o
  -4 -21   2   124.11   152.31     9.99 o
  -3  21   2    22.83    18.81     5.43 o
  -3 -21   2    21.68    27.43     7.33 o
  -2  21   2  1853.20  1535.05    36.32 o
  -2 -21   2  1768.86  2224.46    42.12 o
  -1  21   2  2423.94  2132.82    52.80 o
  -1 -21   2  2313.46  2900.09    44.02 o
   0  21   2  5324.45  4621.70    77.93 o
   0 -21   2  5050.39  6240.12    83.50 o
   1  21   2  1458.32  1162.19    27.48 o
   1 -21   2  1415.95  1729.59    36.71 o
   2  21   2  2082.35  1706.86    38.47 o
   2 -21   2  2067.10  2538.67    48.02 o
   3  21   2    24.53    19.97     5.43 o
   3 -21   2    23.86    20.46     6.47 o
   4  21   2   590.54   511.11    28.43 o
   4 -21   2   622.33   754.70    23.39 o
   5  21   2   590.79   562.04    25.63 o
   5 -21   2   564.57   676.16    17.67 o
  -5  22   2   162.10   130.19     7.53 o
  -5 -22   2   175.92   203.97     8.50 o
  -4  22   2  2467.66  1992.49    49.66 o
  -4 -22   2  2597.36  3107.05    51.53 o
  -3  22   2   797.40   633.36    24.98 o
  -3 -22   2   759.53   886.38    26.73 o
  -2  22   2  1686.81  1437.69    42.36 o
  -2 -22   2  1599.99  1981.20    47.16 o
  -1  22   2   193.66   174.85    12.36 o
  -1 -22   2   155.76   193.70     8.17 o
   0  22   2   594.95   537.94    18.18 o
   0 -22   2   644.68   790.51    18.21 o
   1  22   2   663.60   601.53    20.37 o
   1 -22   2   603.56   773.93    22.27 o
   2  22   2  3353.10  2773.10    66.09 o
   2 -22   2  3072.43  3887.80   114.51 o
   3  22   2  1103.86   919.86    31.67 o
   3 -22   2  1079.98  1303.71    53.04 o
   4  22   2  1734.02  1497.94    54.80 o
   4 -22   2  1815.47  2261.49    48.75 o
   5  22   2   194.57   162.28    11.88 o
   5 -22   2   181.69   196.27     9.85 o
  -5  23   2    82.14    56.84     4.53 o
  -5 -23   2    80.62    95.50     7.81 o
  -4  23   2    73.23    56.43     6.54 o
  -4 -23   2    93.90   115.34     6.07 o
  -3  23   2   241.61   220.45    13.79 o
  -3 -23   2   251.77   335.62    14.80 o
  -2  23   2  1802.66  1538.79    43.96 o
  -2 -23   2  1735.47  2267.03    52.56 o
  -1  23   2   618.70   555.22    22.71 o
  -1 -23   2   516.78   649.12    18.62 o
   0  23   2  1360.19  1191.84    29.06 o
   0 -23   2   967.95  1218.59    24.57 o
   1  23   2   106.95    99.33     7.73 o
   1 -23   2    48.54    80.16     6.76 o
   2  23   2   656.78   550.48    23.29 o
   2 -23   2   588.03   780.28    26.68 o
   3  23   2    48.53    49.45     7.60 o
   3 -23   2    38.76    44.41     8.91 o
   4  23   2   398.86   354.66    21.51 o
   4 -23   2   430.77   522.98    16.67 o
   5  23   2   331.56   263.25    14.31 o
  -5  24   2   284.67   226.68    10.60 o
  -5 -24   2   254.44   286.40    13.15 o
  -4  24   2  1605.89  1351.93    34.93 o
  -4 -24   2  1590.09  1919.10    33.09 o
  -3  24   2   441.79   340.67    27.65 o
  -3 -24   2   421.03   499.66    14.93 o
  -2  24   2   653.06   614.74    38.75 o
  -2 -24   2   703.28   880.99    27.56 o
  -1  24   2   207.83   172.69    12.15 o
  -1 -24   2   254.45   320.03    12.62 o
   0  24   2   100.06    78.45     7.58 o
   0 -24   2    79.21    95.33     7.03 o
   1  24   2    39.20    35.61     6.06 o
   1 -24   2    70.23    88.47     7.07 o
   2  24   2  2103.26  1832.52    38.27 o
   2 -24   2  2190.36  2931.03    64.88 o
   3  24   2   662.06   542.37    22.65 o
   3 -24   2   717.92   863.58    38.05 o
   4  24   2  1275.84  1083.37    40.64 o
   4 -24   2  1268.31  1585.88    49.49 o
   5  24   2   353.44   308.15     9.89 o
  -4  25   2   124.09   102.19     7.31 o
  -4 -25   2   109.45   132.24     7.28 o
  -3  25   2   233.48   184.32    19.64 o
  -3 -25   2   214.74   253.63     9.81 o
  -2  25   2  1059.44   908.93    47.92 o
  -2 -25   2  1068.47  1365.82    36.49 o
  -1  25   2   595.85   544.21    33.89 o
  -1 -25   2   707.74   884.69    22.75 o
   0  25   2  2727.55  2528.06    81.90 o
   0 -25   2  3151.01  4058.10    69.10 o
   1  25   2   878.02   760.39    43.37 o
   1 -25   2   962.76  1257.64    30.05 o
   2  25   2   456.78   418.70    20.07 o
   2 -25   2   482.88   662.40    23.52 o
   3  25   2    24.38    16.14     4.86 o
   3 -25   2    32.39    38.21     6.89 o
   4  25   2   241.23   215.70    14.31 o
   4 -25   2   235.26   277.67    14.05 o
  -4  26   2  1376.18  1210.90    45.55 o
  -4 -26   2  1306.32  1724.30    53.10 o
  -3  26   2   602.36   533.96    32.64 o
  -3 -26   2   605.16   782.99    18.28 o
  -2  26   2  2846.78  2498.24    88.98 o
  -2 -26   2  2888.61  3638.56    74.92 o
  -1  26   2   454.85   394.08    27.77 o
  -1 -26   2   441.67   571.75    17.43 o
   0  26   2   114.84    99.11     9.39 o
   0 -26   2   102.53   132.83     8.35 o
   1  26   2   478.97   416.23    31.14 o
   1 -26   2   513.07   677.58    20.27 o
   2  26   2  2466.09  2168.10    83.90 o
   2 -26   2  2552.43  3219.61    68.39 o
   3  26   2   948.10   799.12    26.74 o
   3 -26   2   939.55  1214.35    31.07 o
   4  26   2   902.45   751.02    28.05 o
   4 -26   2   827.10  1136.54    38.18 o
  -4  27   2   165.76   154.51    12.19 o
  -4 -27   2   153.16   192.62    11.79 o
  -3  27   2    43.56    32.19     8.02 o
  -3 -27   2    51.86    60.50     4.25 o
  -2  27   2  1107.47   979.27    29.94 o
  -2 -27   2  1152.91  1474.56    37.31 o
  -1  27   2   558.04   496.80    21.03 o
  -1 -27   2   587.81   731.49    19.83 o
   0  27   2  3051.57  2830.57    64.53 o
   0 -27   2  3025.28  3926.19    66.67 o
   1  27   2  1100.70  1005.76    50.30 o
   1 -27   2  1071.31  1426.59    31.90 o
   2  27   2   314.93   235.93    22.93 o
   2 -27   2   346.37   423.93    16.79 o
   3  27   2   108.75    78.95    12.21 o
   3 -27   2   108.60   124.94     7.59 o
   4  27   2   143.56   106.72     7.33 o
   4 -27   2   111.75   146.89     9.71 o
  -4  28   2  1164.63   943.21    32.26 o
  -4 -28   2  1103.59  1367.06    39.95 o
  -3  28   2   446.91   379.89    23.43 o
  -3 -28   2   451.29   558.65    16.76 o
  -2  28   2   461.61   436.65    17.33 o
  -2 -28   2   492.06   615.49    20.39 o
  -1  28   2   116.14   101.08     9.10 o
  -1 -28   2   109.47   144.39     7.84 o
   0  28   2   230.57   211.65    19.76 o
   0 -28   2   242.66   323.55    12.58 o
   1  28   2   298.51   248.00    23.00 o
   1 -28   2   313.42   388.59    16.43 o
   2  28   2   777.43   703.11    39.75 o
   2 -28   2   769.26   963.14    26.39 o
   3  28   2   470.46   413.30    26.01 o
   3 -28   2   449.85   569.46    16.33 o
   4 -28   2  1289.78  1746.60    48.00 o
  -3  29   2    57.03    41.62     7.03 o
  -3 -29   2    62.82    80.92     5.22 o
  -2  29   2   726.28   601.29    30.92 o
  -2 -29   2   782.32   968.26    20.33 o
  -1  29   2   669.70   576.22    20.69 o
  -1 -29   2   651.20   840.84    25.79 o
   0  29   2  2024.71  1807.22    67.06 o
   0 -29   2  2188.08  2778.26    49.14 o
   1  29   2   610.79   518.77    32.28 o
   1 -29   2   650.69   814.71    19.86 o
   2  29   2   186.43   170.09    17.87 o
   2 -29   2   199.31   248.95    10.76 o
   3  29   2    38.54    25.55     6.65 o
   3 -29   2    41.26    52.02     6.24 o
  -3  30   2   393.78   343.22    17.65 o
  -3 -30   2   389.09   474.53    13.50 o
  -2  30   2   904.51   732.59    31.99 o
  -2 -30   2   871.48  1121.28    27.46 o
  -1  30   2   232.63   202.25    10.50 o
  -1 -30   2   245.34   317.14    13.67 o
   0  30   2     4.34    11.18     5.47 <
   0 -30   2     7.10     9.04     2.64 o
   1  30   2   245.50   218.91    19.32 o
   1 -30   2   237.34   303.47    10.10 o
   2  30   2  1270.85  1212.06    49.88 o
   2 -30   2  1253.27  1579.30    33.54 o
   3  30   2   714.37   593.38    26.80 o
   3 -30   2   696.41   928.53    29.69 o
  -3 -31   2    59.48    67.99     5.70 o
  -2  31   2   431.67   354.65    18.15 o
  -2 -31   2   376.98   443.50    13.73 o
  -1  31   2   644.56   541.10    16.66 o
  -1 -31   2   636.09   818.67    22.78 o
   0  31   2  1621.24  1414.75    51.37 o
   0 -31   2  1661.26  2117.96    37.35 o
   1  31   2   431.34   385.53    24.06 o
   1 -31   2   421.44   533.28    12.83 o
   2  31   2   450.90   442.67    24.93 o
   2 -31   2   427.01   550.40    21.43 o
  -2  32   2   881.36   680.52    24.14 o
  -2 -32   2   766.96   967.81    22.51 o
  -1  32   2    58.96    46.28     3.87 o
  -1 -32   2    50.59    64.53     4.22 o
   0  32   2    91.63    90.57     9.55 o
   0 -32   2    85.60   113.18     6.64 o
   1  32   2   501.52   466.76    24.38 o
   1 -32   2   487.52   599.54    15.41 o
   2  32   2   800.65   768.93    30.78 o
  -1 -33   2   336.52   440.02    18.62 o
   0  33   2  1398.75  1330.90    41.97 o
   0 -33   2  1348.43  1840.61    52.12 o
   1  33   2   126.47   114.54     9.78 o
  -7   0   3   396.62   411.52    16.94 o
  -6   0   3   178.70   170.36    13.45 o
  -5   0   3    39.06    46.49     6.68 o
  -4   0   3  1557.66  1659.44    41.80 o
  -3   0   3  4542.93  4698.92   132.39 o
  -2   0   3  5991.88  6774.34   175.02 o
  -1   0   3  5386.43  5748.10   101.85 o
   0   0   3  1265.29  1390.17    29.40 o
   1   0   3   720.96   827.62    19.49 o
   2   0   3   511.07   662.02    28.73 o
   3   0   3   110.54    85.40     9.76 o
   4   0   3  2238.16  2333.87    56.24 o
   5   0   3   568.08   592.98    32.25 o
   6   0   3   825.00   842.52    36.84 o
   7   0   3   279.22   279.53    13.40 o
  -7   1   3   464.02   418.89    16.81 o
  -7  -1   3   447.82   430.24    17.47 o
  -6   1   3  1030.46   919.09    36.91 o
  -6  -1   3   991.54  1032.39    42.85 o
  -5   1   3  1557.18  1522.32    39.78 o
  -5  -1   3  1563.74  1579.23    40.89 o
  -4   1   3  1593.67  1637.90    34.36 o
  -4  -1   3  1545.09  1569.06    39.96 o
  -3   1   3   139.60   117.20    13.05 o
  -3  -1   3   141.74   123.52    13.22 o
  -2   1   3  1394.61  1586.52    53.54 o
  -2  -1   3  1383.06  1613.77    54.23 o
  -1   1   3  2832.54  2983.01    56.53 o
  -1  -1   3  2633.95  2877.57    44.81 o
   0   1   3  2478.26  2509.76    48.09 o
   0  -1   3  2495.69  2497.46    39.19 o
   1   1   3  3298.14  3217.00    87.75 o
   1  -1   3  3370.18  3308.62    61.24 o
   2   1   3  4467.95  4427.05   118.08 o
   2  -1   3  4336.61  4429.96   118.99 o
   3   1   3  2147.48  2212.15    66.93 o
   3  -1   3  2036.81  2078.78    64.88 o
   4   1   3   599.87   657.40    18.83 o
   4  -1   3   562.84   617.65    24.15 o
   5   1   3   862.75   908.61    41.27 o
   5  -1   3   867.17   944.36    43.24 o
   6   1   3   551.98   631.65    30.95 o
   6  -1   3   568.89   630.72    31.17 o
   7   1   3   368.44   382.64    16.11 o
   7  -1   3   377.42   384.09    16.22 o
  -7   2   3   289.48   290.39    12.94 o
  -7  -2   3   277.47   309.10    14.22 o
  -6   2   3    42.18    40.06     7.22 o
  -6  -2   3    47.28    47.96     8.82 o
  -5   2   3    82.98    98.07     8.49 o
  -5  -2   3    84.82   100.69     8.72 o
  -4   2   3   643.67   699.71    19.84 o
  -4  -2   3   552.89   588.45    29.81 o
  -3   2   3  1957.90  2136.49    72.01 o
  -3  -2   3  1777.15  2023.17    68.28 o
  -2   2   3  3327.14  3276.80    94.23 o
  -2  -2   3  3174.02  2875.50    84.20 o
  -1   2   3  1715.48  1563.72    32.95 o
  -1  -2   3  1721.29  1651.39    28.39 o
   0   2   3   769.39   741.62    14.79 o
   0  -2   3   762.67   738.06    19.28 o
   1   2   3  3172.79  3337.18    90.71 o
   1  -2   3  3113.73  3395.61    62.73 o
   2   2   3  1724.80  1736.28    54.68 o
   2  -2   3  1886.18  1967.08    61.68 o
   3   2   3  1644.00  1588.09    39.92 o
   3  -2   3  1666.03  1613.71    53.96 o
   4   2   3  2691.91  2617.77    47.45 o
   4  -2   3  2703.59  2777.66    86.45 o
   5   2   3  1383.14  1389.84    37.13 o
   5  -2   3  1406.22  1463.10    57.74 o
   6   2   3   768.16   750.84    33.88 o
   6  -2   3   706.34   764.13    35.23 o
   7   2   3    23.53    26.63     4.23 o
   7  -2   3    26.48    33.97     3.25 o
  -7  -3   3   332.52   320.01    14.48 o
  -6   3   3   486.45   496.36    25.91 o
  -6  -3   3   490.72   538.65    28.98 o
  -5   3   3  2112.51  2066.11    40.21 o
  -5  -3   3  2214.22  2231.24    52.26 o
  -4   3   3   930.92   927.15    23.62 o
  -4  -3   3   936.74   949.33    40.49 o
  -3   3   3   376.68   398.32    24.74 o
  -3  -3   3   375.04   453.21    23.86 o
  -2   3   3   428.74   502.86    25.39 o
  -2  -3   3   421.07   506.96    16.49 o
  -1   3   3  2832.47  2833.92    53.76 o
  -1  -3   3  2564.30  2651.68    42.09 o
   0   3   3  4102.38  4045.72    71.83 o
   0  -3   3  4065.04  4086.07    75.25 o
   1   3   3  3038.48  3035.48    56.11 o
   1  -3   3  2984.31  3068.26    58.01 o
   2   3   3  3180.33  3057.73    62.34 o
   2  -3   3  3148.47  3217.48    92.00 o
   3   3   3   512.53   468.76    28.49 o
   3  -3   3   522.40   493.77    25.20 o
   4   3   3     2.95    11.55     2.87 o
   4  -3   3     3.62    16.27     6.84 <
   5   3   3    31.40    32.87     4.48 o
   5  -3   3    34.63    51.16    10.67 o
   6   3   3   434.06   463.66    25.13 o
   6  -3   3   418.49   494.72    27.05 o
   7   3   3   449.53   478.45    18.25 o
   7  -3   3   426.46   458.00    18.11 o
  -7  -4   3   332.33   340.44    15.04 o
  -6   4   3   137.38   136.36    12.97 o
  -6  -4   3   147.33   168.05    15.37 o
  -5   4   3   733.89   689.39    19.42 o
  -5  -4   3   711.30   737.94    25.08 o
  -4   4   3   756.53   695.17    19.71 o
  -4  -4   3   743.43   750.06    35.37 o
  -3   4   3  2303.17  2330.36    76.98 o
  -3  -4   3  2367.33  2485.14    75.80 o
  -2   4   3  2721.73  2716.10    53.25 o
  -2  -4   3  2790.46  3011.32    81.95 o
  -1   4   3  3159.94  3108.25    58.58 o
  -1  -4   3  3220.56  3251.55    61.50 o
   0   4   3  2440.79  2396.29    45.12 o
   0  -4   3  2434.13  2570.16    50.99 o
   1   4   3   626.98   652.82    16.30 o
   1  -4   3   632.78   709.25    14.90 o
   2   4   3  1176.38  1171.86    43.76 o
   2  -4   3  1167.17  1321.18    47.06 o
   3   4   3  1941.94  1893.41    66.93 o
   3  -4   3  1922.43  2147.30    68.75 o
   4   4   3  2220.93  2151.01    40.87 o
   4  -4   3  2194.53  2309.86    76.74 o
   5   4   3  1131.29  1135.39    25.75 o
   5  -4   3  1150.44  1233.34    52.57 o
   6   4   3   418.96   456.56    24.39 o
   6  -4   3   453.99   509.35    27.64 o
   7   4   3    46.66    47.78     4.93 o
   7  -4   3    32.86    33.39     4.37 o
  -7  -5   3   395.14   400.68    16.61 o
  -6   5   3   584.31   576.29    19.46 o
  -6  -5   3   577.69   676.67    33.31 o
  -5   5   3   895.54   939.23    29.23 o
  -5  -5   3   876.34   956.28    44.64 o
  -4   5   3  1392.87  1402.40    30.78 o
  -4  -5   3  1368.77  1494.45    39.33 o
  -3   5   3  1604.59  1622.20    59.80 o
  -3  -5   3  1643.75  1809.13    59.57 o
  -2   5   3     9.78     5.10     3.24 <
  -2  -5   3     7.99     6.59     2.98 <
  -1   5   3  1588.39  1512.52    49.11 o
  -1  -5   3  1665.95  1777.02    34.87 o
   0   5   3  3453.71  3395.93    61.79 o
   0  -5   3  3526.24  3749.88    70.96 o
   1   5   3  7146.59  7157.90   123.83 o
   1  -5   3  6795.96  7265.98   102.95 o
   2   5   3  3068.01  2885.89    84.76 o
   2  -5   3  2970.73  3222.39    93.58 o
   3   5   3   818.11   759.43    36.36 o
   3  -5   3   821.82   888.72    37.60 o
   4   5   3   249.48   239.23    10.47 o
   4  -5   3   253.18   258.41    20.26 o
   5   5   3   124.00   109.22     7.08 o
   5  -5   3   133.04   123.73    15.08 o
   6   5   3   798.10   836.00    34.95 o
   6  -5   3   807.64   888.37    38.70 o
   7  -5   3   555.46   537.28    19.88 o
  -7  -6   3   704.68   666.61    23.27 o
  -6   6   3   199.24   189.44    10.20 o
  -6  -6   3   176.61   193.49    16.64 o
  -5   6   3   322.72   290.38    15.13 o
  -5  -6   3   345.11   358.64    25.78 o
  -4   6   3   619.63   612.46    18.33 o
  -4  -6   3   624.74   627.35    22.99 o
  -3   6   3  2078.25  1994.27    69.53 o
  -3  -6   3  2036.06  2187.21    68.80 o
  -2   6   3  3422.57  3396.79    98.64 o
  -2  -6   3  3373.12  3633.64    96.64 o
  -1   6   3  3246.48  3129.53    88.10 o
  -1  -6   3  3093.10  3358.60    61.07 o
   0   6   3   709.79   669.33    16.65 o
   0  -6   3   734.15   763.86    21.21 o
   1   6   3    27.13    27.27     2.86 o
   1  -6   3    24.11    31.17     2.90 o
   2   6   3   582.37   528.92    25.39 o
   2  -6   3   630.59   634.46    20.05 o
   3   6   3  1909.94  1761.72    62.44 o
   3  -6   3  1995.58  2166.55    70.87 o
   4   6   3  2094.89  2020.86    33.42 o
   4  -6   3  2056.45  2289.24    77.90 o
   5   6   3  1013.56   974.20    23.77 o
   5  -6   3   982.90  1097.59    49.24 o
   6   6   3   697.65   721.11    31.28 o
   6  -6   3   700.32   800.34    36.40 o
  -6   7   3   416.22   411.60    15.41 o
  -6  -7   3   467.75   529.07    28.81 o
  -5   7   3   693.77   669.22    24.36 o
  -5  -7   3   598.41   642.62    35.86 o
  -4   7   3   667.76   644.73    24.81 o
  -4  -7   3   603.61   683.92    19.19 o
  -3   7   3   347.85   325.78    22.61 o
  -3  -7   3   386.54   445.13    23.82 o
  -2   7   3    98.68   100.77    11.14 o
  -2  -7   3    94.20    92.65     8.41 o
  -1   7   3  1093.66  1012.48    37.72 o
  -1  -7   3  1011.61  1075.40    23.54 o
   0   7   3  2943.94  2840.15    53.49 o
   0  -7   3  3021.65  3225.50    92.26 o
   1   7   3  6416.73  6203.46   109.02 o
   1  -7   3  6818.53  7103.58   124.06 o
   2   7   3  3367.72  3030.84    87.45 o
   2  -7   3  3467.10  3700.84    73.01 o
   3   7   3   793.67   755.48    35.34 o
   3  -7   3   731.77   807.24    36.60 o
   4   7   3    28.12    28.02     3.98 o
   4  -7   3    44.00    38.23     8.61 o
   5   7   3   250.17   248.88    13.00 o
   5  -7   3   218.08   224.42    20.49 o
   6   7   3   595.97   601.55    27.47 o
   6  -7   3   533.56   623.05    30.98 o
  -6   8   3    52.11    54.57     5.42 o
  -6  -8   3    50.99    64.05     9.83 o
  -5   8   3   959.74   922.25    29.90 o
  -5  -8   3   990.42  1105.00    49.90 o
  -4   8   3   983.69   922.09    24.48 o
  -4  -8   3  1096.18  1166.13    27.23 o
  -3   8   3  2531.69  2342.03    56.26 o
  -3  -8   3  2556.83  2669.25    80.81 o
  -2   8   3  3180.15  2918.58    88.72 o
  -2  -8   3  3215.57  3443.46    92.73 o
  -1   8   3  5674.15  5406.04   142.67 o
  -1  -8   3  5909.46  6447.36   159.85 o
   0   8   3  2784.30  2814.25    53.61 o
   0  -8   3  2775.45  3089.75    61.35 o
   1   8   3    89.57    84.04     7.67 o
   1  -8   3    92.85   100.26     6.24 o
   2   8   3   980.95   864.47    34.27 o
   2  -8   3   973.10  1010.77    37.40 o
   3   8   3  1496.18  1330.63    50.21 o
   3  -8   3  1496.63  1625.47    41.48 o
   4   8   3  1565.20  1429.53    26.58 o
   4  -8   3  1545.41  1682.88    64.44 o
   5   8   3   845.24   809.18    20.91 o
   5  -8   3   869.97   935.90    45.01 o
   6   8   3   482.33   483.31    15.70 o
   6  -8   3   583.34   646.83    21.15 o
  -6   9   3  1661.74  1609.74    36.89 o
  -6  -9   3  1734.26  1994.37    67.60 o
  -5   9   3  3000.56  2890.53    52.06 o
  -5  -9   3  3106.91  3491.56   110.91 o
  -4   9   3  1062.72   994.21    26.13 o
  -4  -9   3  1147.57  1217.15    28.39 o
  -3   9   3   295.61   253.78    11.46 o
  -3  -9   3   302.02   305.83    13.65 o
  -2   9   3    57.80    56.86     9.08 o
  -2  -9   3    62.37    67.76     7.37 o
  -1   9   3   809.71   782.38    33.17 o
  -1  -9   3   901.16   901.35    24.01 o
   0   9   3  3149.04  3014.43    78.96 o
   0  -9   3  3133.94  3253.80    64.60 o
   1   9   3  1842.30  1532.53    47.19 o
   1  -9   3  1894.42  1865.01    40.28 o
   2   9   3  2183.66  1826.54    58.21 o
   2  -9   3  2176.93  2161.61    66.67 o
   3   9   3  2462.51  2143.66    50.60 o
   3  -9   3  2440.03  2703.31    60.56 o
   4   9   3  1055.30   979.66    23.99 o
   4  -9   3  1078.33  1179.06    51.58 o
   5   9   3   314.09   308.15    14.51 o
   5  -9   3   274.18   287.19    23.55 o
   6   9   3    59.55    62.62     5.31 o
   6  -9   3    69.11    73.70     6.62 o
  -6  10   3   100.42   103.58    10.76 o
  -6 -10   3   109.16   130.39    13.42 o
  -5  10   3    58.66    48.90     6.98 o
  -5 -10   3    46.44    58.16     7.19 o
  -4  10   3  1597.56  1493.42    34.40 o
  -4 -10   3  1581.47  1682.86    36.06 o
  -3  10   3  3406.34  3156.54    57.04 o
  -3 -10   3  3386.39  3611.57    73.22 o
  -2  10   3  2894.26  2720.48    86.21 o
  -2 -10   3  2866.71  3175.56    87.22 o
  -1  10   3  1183.09  1064.23    41.38 o
  -1 -10   3  1098.66  1103.80    27.83 o
   0  10   3   599.46   606.50    23.42 o
   0 -10   3   657.42   716.04    21.11 o
   1  10   3   720.72   713.14    27.38 o
   1 -10   3   701.79   862.21    23.57 o
   2  10   3   716.13   612.54    27.43 o
   2 -10   3   734.45   803.44    23.62 o
   3  10   3   787.26   619.84    22.24 o
   3 -10   3   863.55   951.03    29.86 o
   4  10   3  1823.42  1629.82    33.78 o
   4 -10   3  1951.91  2147.44    78.18 o
   5  10   3  2085.64  1970.30    47.07 o
   5 -10   3  2112.60  2298.44    81.98 o
   6  10   3  2300.80  2148.85    44.89 o
   6 -10   3  2255.63  2494.61    52.40 o
  -6  11   3  1741.82  1618.78    53.47 o
  -6 -11   3  1616.87  1814.03    62.04 o
  -5  11   3  1706.22  1550.99    42.74 o
  -5 -11   3  1655.29  1892.64    46.46 o
  -4  11   3  1015.57   976.84    32.51 o
  -4 -11   3  1029.55  1119.54    23.11 o
  -3  11   3   614.93   572.59    15.54 o
  -3 -11   3   559.84   636.10    17.04 o
  -2  11   3    96.19    92.31    11.62 o
  -2 -11   3    89.22    88.74     8.85 o
  -1  11   3   367.80   381.41    22.45 o
  -1 -11   3   499.24   642.58    29.43 o
   0  11   3  2625.94  2621.49    74.06 o
   0 -11   3  2667.26  2912.57    59.21 o
   1  11   3  3033.79  2765.00    77.47 o
   1 -11   3  2946.68  3272.63    65.69 o
   2  11   3  2905.47  2481.61    74.45 o
   2 -11   3  3033.10  3279.67    67.24 o
   3  11   3  1253.98  1052.53    30.63 o
   3 -11   3  1418.53  1640.50    43.53 o
   4  11   3   531.50   469.96    18.64 o
   4 -11   3   484.87   512.16    33.06 o
   5  11   3  1159.22  1045.69    30.10 o
   5 -11   3  1210.39  1360.88    38.17 o
   6  11   3   472.79   412.22    20.00 o
   6 -11   3   511.34   534.70    17.67 o
  -6  12   3    47.48    42.55     6.38 o
  -6 -12   3    48.22    56.09     8.51 o
  -5  12   3   440.04   412.97    19.33 o
  -5 -12   3   395.59   447.11    18.67 o
  -4  12   3   677.53   616.21    25.23 o
  -4 -12   3   564.10   666.60    24.18 o
  -3  12   3  2168.96  1952.47    34.76 o
  -3 -12   3  2491.66  2707.12    60.59 o
  -2  12   3  3435.17  3259.47   101.20 o
  -2 -12   3  3632.41  4225.09   113.76 o
  -1  12   3  3413.09  3120.81    94.14 o
  -1 -12   3  3329.18  3618.76   102.71 o
   0  12   3  1182.96  1157.65    41.55 o
   0 -12   3  1167.26  1269.22    31.51 o
   1  12   3    50.64    77.20     8.29 o
   1 -12   3    57.23    82.25     6.62 o
   2  12   3   788.77   715.23    30.98 o
   2 -12   3   715.01   848.01    25.67 o
   3  12   3  2023.99  1712.59    42.99 o
   3 -12   3  1830.25  1955.64    71.21 o
   4  12   3  2285.41  2077.34    48.91 o
   4 -12   3  2182.09  2448.49    88.17 o
   5  12   3   551.54   527.25    19.36 o
   5 -12   3   504.25   594.26    22.73 o
   6  12   3   746.23   647.83    26.82 o
   6 -12   3   604.20   653.14    19.32 o
  -6  13   3   205.77   198.79    13.57 o
  -6 -13   3   140.08   140.90    12.24 o
  -5  13   3   912.30   825.41    28.49 o
  -5 -13   3   874.44   988.98    29.77 o
  -4  13   3   994.22   873.20    31.43 o
  -4 -13   3  1004.63  1121.78    27.20 o
  -3  13   3   963.46   855.81    20.67 o
  -3 -13   3   896.15  1014.81    23.86 o
  -2  13   3     8.15    15.46     4.06 o
  -2 -13   3    10.46    10.38     4.64 <
  -1  13   3  1958.55  1896.64    66.23 o
  -1 -13   3  1951.42  2308.14    71.97 o
   0  13   3  3070.31  2937.31    85.07 o
   0 -13   3  3006.34  3410.77    67.86 o
   1  13   3  2697.79  2430.90    72.85 o
   1 -13   3  2610.20  2946.69    61.10 o
   2  13   3  2840.45  2417.97    53.27 o
   2 -13   3  2778.28  3172.39    66.94 o
   3  13   3    92.13    72.29     7.32 o
   3 -13   3   139.72   135.06    10.48 o
   4  13   3    58.33    74.57     7.15 o
   4 -13   3    40.61    56.86    11.87 o
   5  13   3   386.54   319.31    14.22 o
   5 -13   3   422.50   471.85    19.57 o
   6  13   3   443.45   367.95    18.37 o
   6 -13   3   479.44   498.45    15.03 o
  -6  14   3   234.43   238.02    14.32 o
  -6 -14   3   248.63   296.01    17.08 o
  -5  14   3   114.37   104.30     9.35 o
  -5 -14   3   103.86   117.66     8.95 o
  -4  14   3   156.07   138.64    11.88 o
  -4 -14   3   152.25   188.55    12.44 o
  -3  14   3  1816.31  1548.31    30.54 o
  -3 -14   3  1474.29  1586.13    40.26 o
  -2  14   3  2337.97  2195.50    44.14 o
  -2 -14   3  2236.23  2642.57    56.08 o
  -1  14   3  1977.32  1836.35    66.45 o
  -1 -14   3  2030.93  2325.87    72.45 o
   0  14   3   882.81   805.06    33.74 o
   0 -14   3   824.74   895.05    25.20 o
   1  14   3   788.48   763.93    33.46 o
   1 -14   3   806.05   950.99    27.03 o
   2  14   3   231.86   190.90    11.02 o
   2 -14   3   209.60   239.77    10.70 o
   3  14   3  1550.89  1403.16    38.17 o
   3 -14   3  1593.00  1822.51    47.37 o
   4  14   3  1881.54  1709.19    42.38 o
   4 -14   3  1948.39  2205.84    83.62 o
   5  14   3   372.46   329.38    21.41 o
   5 -14   3   382.86   450.62    18.85 o
   6  14   3    28.28    25.59     4.65 o
   6 -14   3    59.59    63.42     7.17 o
  -6  15   3   293.17   275.83    14.73 o
  -6 -15   3   366.37   418.16    19.44 o
  -5  15   3   380.86   333.05    16.59 o
  -5 -15   3   447.60   486.06    18.61 o
  -4  15   3   998.78   850.14    31.55 o
  -4 -15   3  1010.28  1143.77    34.66 o
  -3  15   3   445.38   385.73    13.58 o
  -3 -15   3   485.31   560.80    21.15 o
  -2  15   3   181.15   150.85     9.52 o
  -2 -15   3   189.25   235.37    12.33 o
  -1  15   3   797.00   734.79    25.19 o
  -1 -15   3   748.80   916.21    37.32 o
   0  15   3  1545.23  1310.10    48.37 o
   0 -15   3  1487.79  1629.23    38.57 o
   1  15   3  2526.05  2194.08    50.58 o
   1 -15   3  2592.58  2998.09    62.91 o
   2  15   3  2607.27  2243.04    51.87 o
   2 -15   3  2526.86  2865.98    52.28 o
   3  15   3  1364.23  1194.66    34.80 o
   3 -15   3  1193.55  1374.39    39.91 o
   4  15   3   154.72   145.65    16.03 o
   4 -15   3   193.50   203.07    21.59 o
   5  15   3   428.35   368.75    22.32 o
   5 -15   3   397.04   424.86    28.01 o
   6  15   3   873.70   764.68    26.71 o
   6 -15   3   873.22   991.45    32.63 o
  -6  16   3   278.40   257.40    13.28 o
  -6 -16   3   267.99   281.59    14.04 o
  -5  16   3   236.87   213.04    12.74 o
  -5 -16   3   275.53   307.61    13.89 o
  -4  16   3   765.94   659.51    27.46 o
  -4 -16   3   821.72   880.83    29.04 o
  -3  16   3  2886.79  2533.37    51.39 o
  -3 -16   3  2866.99  3292.31    70.75 o
  -2  16   3  1541.13  1275.41    32.03 o
  -2 -16   3  1488.42  1694.04    42.15 o
  -1  16   3   660.24   562.94    18.56 o
  -1 -16   3   718.51   838.02    17.70 o
   0  16   3   495.60   407.92    16.77 o
   0 -16   3   505.84   583.42    19.42 o
   1  16   3   134.31   117.19     9.23 o
   1 -16   3   136.53   161.15     6.89 o
   2  16   3   425.37   336.77    16.18 o
   2 -16   3   413.40   466.12    16.30 o
   3  16   3   423.55   369.49    17.95 o
   3 -16   3   401.93   435.90    20.42 o
   4  16   3  1605.77  1422.66    56.29 o
   4 -16   3  1578.64  1731.17    71.57 o
   5  16   3  1233.61  1092.83    42.31 o
   5 -16   3  1196.89  1428.92    55.14 o
   6  16   3   851.26   737.00    24.86 o
   6 -16   3   906.97   966.74    30.23 o
  -6  17   3   488.76   429.46    16.84 o
  -6 -17   3   511.46   582.17    20.66 o
  -5  17   3  2086.51  1812.90    44.79 o
  -5 -17   3  2010.78  2261.30    48.91 o
  -4  17   3   862.58   720.87    28.60 o
  -4 -17   3   812.36   972.74    30.53 o
  -3  17   3   291.50   205.25    14.71 o
  -3 -17   3   330.93   393.80    22.66 o
  -2  17   3   159.74   134.57     9.59 o
  -2 -17   3   162.55   181.04     9.12 o
  -1  17   3  1618.26  1403.80    33.46 o
  -1 -17   3  1572.38  1807.34    30.45 o
   0  17   3  1695.31  1444.08    37.69 o
   0 -17   3  1702.67  1997.25    32.14 o
   1  17   3  1646.84  1353.55    36.89 o
   1 -17   3  1663.79  1901.54    32.82 o
   2  17   3  1969.03  1586.21    42.64 o
   2 -17   3  2065.22  2333.19    45.97 o
   3  17   3  1735.99  1532.89    59.23 o
   3 -17   3  1732.46  2024.87    78.92 o
   4  17   3   261.29   269.39    20.91 o
   4 -17   3   242.83   305.77    25.73 o
   5  17   3   107.07   100.68     7.71 o
   5 -17   3   114.66   153.00    14.54 o
  -5  18   3    49.64    47.44     5.54 o
  -5 -18   3    42.51    55.36     5.33 o
  -4  18   3   307.51   259.59    16.08 o
  -4 -18   3   321.20   377.32    17.05 o
  -3  18   3  1669.81  1392.78    42.26 o
  -3 -18   3  1723.17  1994.95    65.98 o
  -2  18   3  2112.41  1744.77    40.41 o
  -2 -18   3  2101.18  2409.93    45.09 o
  -1  18   3  2841.77  2504.61    59.01 o
  -1 -18   3  2648.22  3090.36    45.98 o
   0  18   3  1088.96   965.43    39.93 o
   0 -18   3  1102.60  1303.46    23.85 o
   1  18   3   293.42   250.32    13.75 o
   1 -18   3   312.62   368.67    12.61 o
   2  18   3   368.45   284.12    15.85 o
   2 -18   3   405.32   461.23    16.43 o
   3  18   3  1047.95   898.42    42.33 o
   3 -18   3  1099.88  1283.49    58.27 o
   4  18   3  1364.29  1219.70    49.82 o
   4 -18   3  1366.71  1514.20    62.21 o
   5  18   3   753.16   672.66    21.11 o
   5 -18   3   772.80   923.79    37.66 o
  -5  19   3   726.96   623.22    20.09 o
  -5 -19   3   776.06   863.72    22.59 o
  -4  19   3   582.00   471.34    21.28 o
  -4 -19   3   601.49   714.42    24.01 o
  -3  19   3     1.54    11.86     5.18 <
  -3 -19   3     5.66     7.37     4.39 <
  -2  19   3   163.66   133.43     9.87 o
  -2 -19   3   176.41   231.01    12.16 o
  -1  19   3  1228.94  1060.48    27.76 o
  -1 -19   3  1314.47  1584.08    32.12 o
   0  19   3  1785.94  1527.57    55.38 o
   0 -19   3  1819.02  2143.29    40.32 o
   1  19   3  2846.90  2195.91    53.17 o
   1 -19   3  2657.07  3003.66    48.04 o
   2  19   3  1618.07  1318.54    38.76 o
   2 -19   3  1592.18  1824.40    38.11 o
   3  19   3   895.88   809.35    28.71 o
   3 -19   3   956.74  1154.48    53.60 o
   4  19   3   250.01   223.39    18.19 o
   4 -19   3   267.53   328.40    24.27 o
   5  19   3   111.72    93.74     6.74 o
   5 -19   3   103.47   134.60    11.58 o
  -5  20   3    76.29    62.05     5.40 o
  -5 -20   3    88.51    96.49     5.82 o
  -4  20   3   718.93   612.52    23.78 o
  -4 -20   3   715.15   864.91    26.16 o
  -3  20   3  1552.28  1281.91    38.60 o
  -3 -20   3  1636.16  1994.92    66.60 o
  -2  20   3  2911.31  2408.10    61.71 o
  -2 -20   3  2979.44  3562.34   105.27 o
  -1  20   3  2398.35  2060.75    43.33 o
  -1 -20   3  2524.45  2981.09    51.83 o
   0  20   3   465.05   388.48    23.86 o
   0 -20   3   526.94   631.39    18.25 o
   1  20   3    67.92    59.13     7.00 o
   1 -20   3    55.65    68.17     5.67 o
   2  20   3     1.43     0.17     3.91 <
   2 -20   3     2.88     3.05     3.74 <
   3  20   3   212.04   181.81    12.95 o
   3 -20   3   219.02   249.51    22.42 o
   4  20   3  1208.49  1098.16    44.78 o
   4 -20   3  1207.21  1393.47    54.72 o
   5  20   3   457.89   412.71    14.16 o
   5 -20   3   477.45   549.92    23.37 o
  -5  21   3   520.25   410.35    13.45 o
  -5 -21   3   540.61   573.68    15.28 o
  -4  21   3   612.03   513.88    20.19 o
  -4 -21   3   595.77   687.91    22.04 o
  -3  21   3   285.91   258.24    15.24 o
  -3 -21   3   268.66   313.48    20.83 o
  -2  21   3   463.77   396.61    20.65 o
  -2 -21   3   448.52   541.74    29.46 o
  -1  21   3   617.73   557.94    23.09 o
  -1 -21   3   511.34   619.33    21.55 o
   0  21   3  1775.20  1540.49    56.53 o
   0 -21   3  1836.49  2213.47    42.50 o
   1  21   3  3366.60  2677.43    61.27 o
   1 -21   3  3566.44  4347.15    75.20 o
   2  21   3  2322.08  1992.49    52.45 o
   2 -21   3  2308.23  2803.45    66.22 o
   3  21   3   582.80   454.68    20.39 o
   3 -21   3   590.94   687.98    37.48 o
   4  21   3   211.68   179.95    15.42 o
   4 -21   3   197.10   220.81    17.71 o
   5  21   3    38.29    39.08     5.51 o
   5 -21   3    26.47    30.54     4.74 o
  -5  22   3   464.98   415.42    12.41 o
  -5 -22   3   471.07   553.81    13.72 o
  -4  22   3   533.32   447.87    17.69 o
  -4 -22   3   499.95   628.73    19.94 o
  -3  22   3   885.45   725.50    42.52 o
  -3 -22   3   810.47   998.17    40.98 o
  -2  22   3  1758.52  1439.89    42.79 o
  -2 -22   3  1697.89  2008.83    69.55 o
  -1  22   3  1982.81  1737.70    46.47 o
  -1 -22   3  2039.59  2425.72    54.77 o
   0  22   3  1682.86  1433.03    54.09 o
   0 -22   3  1617.59  2049.15    49.78 o
   1  22   3  1115.28   998.06    42.06 o
   1 -22   3  1079.24  1364.31    31.64 o
   2  22   3   468.74   391.98    19.66 o
   2 -22   3   528.70   626.45    24.57 o
   3  22   3   846.09   669.43    25.01 o
   3 -22   3   860.29  1008.42    45.99 o
   4  22   3  1054.34   937.47    37.88 o
   4 -22   3  1054.91  1289.31    47.46 o
   5  22   3   433.19   361.99    10.55 o
   5 -22   3   442.70   491.85    17.67 o
  -4  23   3   390.03   335.63    13.95 o
  -4 -23   3   356.60   466.52    15.71 o
  -3  23   3   569.36   443.76    30.98 o
  -3 -23   3   558.81   669.10    31.35 o
  -2  23   3   331.13   238.87    15.14 o
  -2 -23   3   306.79   368.49    23.93 o
  -1  23   3   413.04   367.90    17.97 o
  -1 -23   3   349.32   393.47    16.96 o
   0  23   3  1218.08  1077.52    44.56 o
   0 -23   3  1185.83  1450.62    39.55 o
   1  23   3  1054.50   916.15    39.36 o
   1 -23   3  1078.32  1373.00    31.64 o
   2  23   3  1284.65  1160.86    36.24 o
   2 -23   3  1179.89  1514.61    41.60 o
   3  23   3    97.52    90.11     8.65 o
   3 -23   3    79.13    83.10    11.84 o
   4  23   3    20.12    19.11     3.41 o
   4 -23   3    32.68    34.23     6.25 o
   5  23   3     7.65    11.16     2.55 o
  -4  24   3   162.74   128.57    13.21 o
  -4 -24   3   180.84   222.61     9.47 o
  -3  24   3   538.70   489.77    31.25 o
  -3 -24   3   550.48   710.19    22.80 o
  -2  24   3   563.71   492.19    21.34 o
  -2 -24   3   579.72   746.82    35.51 o
  -1  24   3   196.94   198.66    12.72 o
  -1 -24   3   195.23   258.51    13.28 o
   0  24   3   309.48   266.24    19.31 o
   0 -24   3   280.96   361.14    17.17 o
   1  24   3    52.26    50.02     8.29 o
   1 -24   3    53.61    69.14     6.17 o
   2  24   3  1212.74   997.28    32.54 o
   2 -24   3  1201.34  1479.29    31.54 o
   3  24   3  1304.60  1093.53    24.64 o
   3 -24   3  1297.19  1604.67    57.63 o
   4  24   3   862.28   729.49    18.70 o
   4 -24   3   830.94  1033.28    35.91 o
  -4  25   3   449.81   351.83    20.05 o
  -4 -25   3   476.36   536.01    14.77 o
  -3  25   3   464.22   398.82    26.19 o
  -3 -25   3   481.93   624.13    16.09 o
  -2  25   3    19.16    16.51     5.99 <
  -2 -25   3    19.40    19.09     6.44 <
  -1  25   3   341.41   301.02    15.20 o
  -1 -25   3   431.61   543.29    20.04 o
   0  25   3  1122.48   928.14    39.11 o
   0 -25   3  1082.14  1339.04    37.18 o
   1  25   3   771.96   657.99    25.34 o
   1 -25   3   718.38   913.23    23.66 o
   2  25   3   733.07   608.77    23.71 o
   2 -25   3   807.04  1048.01    24.16 o
   3  25   3   339.17   284.72    10.36 o
   3 -25   3   375.89   494.71    17.08 o
   4  25   3   105.93    86.38     4.61 o
   4 -25   3   116.04   136.76     6.34 o
  -4  26   3   286.72   213.02    13.39 o
  -4 -26   3   319.27   332.68     9.74 o
  -3  26   3  1218.64  1044.19    43.63 o
  -3 -26   3  1288.36  1560.39    28.85 o
  -2  26   3  1034.11   841.44    40.28 o
  -2 -26   3  1029.11  1305.04    48.93 o
  -1  26   3  1143.39   990.95    28.91 o
  -1 -26   3  1086.31  1359.94    35.38 o
   0  26   3   254.31   194.86    14.94 o
   0 -26   3   276.31   361.30    14.08 o
   1  26   3    61.86    50.95     6.84 o
   1 -26   3    75.68   100.33     7.95 o
   2  26   3   453.44   347.16    16.56 o
   2 -26   3   394.25   460.70    13.77 o
   3  26   3   413.86   343.57    10.62 o
   3 -26   3   414.15   564.58    17.30 o
   4  26   3   657.64   510.57    17.56 o
  -4  27   3   374.00   309.81    14.56 o
  -3  27   3   222.57   183.18    14.77 o
  -3 -27   3   231.21   285.26     8.76 o
  -2  27   3    97.88    86.54    11.68 o
  -2 -27   3   111.69   132.63     9.10 o
  -1  27   3   403.63   365.96    14.70 o
  -1 -27   3   439.66   581.04    19.81 o
   0  27   3   648.71   600.41    21.98 o
   0 -27   3   653.20   886.67    22.99 o
   1  27   3  1099.39   977.63    30.20 o
   1 -27   3  1065.56  1347.37    52.08 o
   2  27   3   852.57   734.90    24.38 o
   2 -27   3   888.20  1159.27    23.66 o
   3  27   3   359.20   300.49    20.19 o
   3 -27   3   329.88   392.36    12.65 o
  -3  28   3   622.42   501.30    23.26 o
  -3 -28   3   579.64   598.88    15.20 o
  -2  28   3  1008.52   918.02    25.12 o
  -2 -28   3  1017.56  1305.70    32.84 o
  -1  28   3   950.30   845.79    19.75 o
  -1 -28   3   907.72  1182.21    25.72 o
   0  28   3   247.07   228.54    12.31 o
   0 -28   3   265.89   343.60    16.27 o
   1  28   3    22.85    18.37     4.55 o
   1 -28   3    16.75    21.96     4.25 o
   2  28   3   201.04   176.79    18.09 o
   2 -28   3   222.34   280.67    11.20 o
   3  28   3   461.76   349.56    19.42 o
   3 -28   3   457.30   574.45    14.57 o
  -3  29   3    34.09    28.09     4.49 o
  -3 -29   3    19.53    17.98     3.57 o
  -2  29   3    14.68    12.25     2.88 o
  -2 -29   3    19.48    28.24     2.96 o
  -1  29   3   189.68   152.44     8.78 o
  -1 -29   3   179.95   229.53    11.89 o
   0  29   3  1112.14  1082.92    46.10 o
   0 -29   3  1114.69  1487.60    37.94 o
   1  29   3   984.93   976.02    45.00 o
   1 -29   3   994.98  1316.81    32.76 o
   2  29   3   983.55   896.72    40.84 o
   2 -29   3  1003.73  1243.85    40.78 o
  -2  30   3   856.67   727.21    26.43 o
  -2 -30   3   881.18  1165.27    26.00 o
  -1  30   3  1012.47   945.67    35.98 o
  -1 -30   3  1028.13  1381.88    33.40 o
   0  30   3   310.82   276.77    19.52 o
   0 -30   3   300.36   372.93    20.99 o
   1  30   3    40.36    25.11     7.45 o
   1 -30   3    46.03    62.23     5.08 o
   2  30   3   109.61   114.67    12.29 o
   2 -30   3    96.47   109.77     7.98 o
  -2 -31   3    22.72    26.45     2.73 o
  -1  31   3   486.03   454.29    20.02 o
  -1 -31   3   506.30   644.05    18.29 o
   0  31   3   703.60   705.21    30.63 o
   0 -31   3   731.75   947.34    23.83 o
   1  31   3  1018.33  1022.22    40.37 o
   1 -31   3   968.24  1248.25    26.95 o
   2  31   3  1065.24  1018.98    37.27 o
  -1 -32   3   413.11   520.60    20.06 o
   0  32   3   254.61   268.07    15.10 o
   0 -32   3   250.30   321.03    10.25 o
   1  32   3    32.03    30.62     5.80 o
  -6   0   4   902.90   830.38    31.42 o
  -5   0   4   229.34   232.02    12.76 o
  -4   0   4   896.11   884.29    37.02 o
  -3   0   4   156.32   175.61     9.28 o
  -2   0   4   455.83   496.36    16.97 o
  -1   0   4 11144.60 11019.80   190.28 o
   0   0   4  5613.58  6050.58   108.53 o
   1   0   4 13336.20 13928.20   339.79 o
   2   0   4   514.43   576.32    28.43 o
   3   0   4    76.97   110.78     6.06 o
   4   0   4    26.34    29.30     3.98 o
   5   0   4  1866.18  1949.80    66.04 o
   6   0   4   116.93   123.46    10.60 o
  -6   1   4   170.34   177.21    12.74 o
  -6  -1   4   140.71   143.40    10.87 o
  -5   1   4  1232.49  1246.69    33.51 o
  -5  -1   4  1245.39  1318.05    49.73 o
  -4   1   4   955.52   982.84    30.31 o
  -4  -1   4   977.71   996.80    27.53 o
  -3   1   4  2548.20  2531.21    46.82 o
  -3  -1   4  2552.52  2581.70    45.78 o
  -2   1   4   109.87    99.61     6.90 o
  -2  -1   4    92.71    91.74     6.98 o
  -1   1   4  3503.34  3885.33    73.04 o
  -1  -1   4  3388.25  3577.05    68.84 o
   0   1   4   167.62   251.18    10.71 o
   0  -1   4   186.22   290.08    18.04 o
   1   1   4  5102.85  5481.63   145.27 o
   1  -1   4  4989.82  5260.88   140.40 o
   2   1   4   639.97   630.29    29.80 o
   2  -1   4   717.92   727.59    33.21 o
   3   1   4  3558.22  3518.14    46.10 o
   3  -1   4  3437.68  3466.11    49.48 o
   4   1   4   341.18   361.40    12.26 o
   4  -1   4   391.74   412.37    16.50 o
   5   1   4   426.08   464.27    25.78 o
   5  -1   4   456.30   525.98    28.80 o
   6   1   4     6.31     1.78     2.82 <
   6  -1   4     6.49     7.68     3.86 <
  -6   2   4   159.20   139.03    11.52 o
  -6  -2   4   144.50   130.65     9.55 o
  -5   2   4   381.83   408.86    16.71 o
  -5  -2   4   342.26   328.35    22.07 o
  -4   2   4   115.73   107.37    14.20 o
  -4  -2   4   115.87   118.97     8.42 o
  -3   2   4   903.07   910.88    23.22 o
  -3  -2   4   961.94   977.89    26.90 o
  -2   2   4  1032.74  1058.59    27.35 o
  -2  -2   4   938.45   895.96    33.99 o
  -1   2   4  6364.84  6439.80   165.26 o
  -1  -2   4  5947.19  6107.27   156.23 o
   0   2   4  2334.84  2428.74    66.10 o
   0  -2   4  2334.03  2352.11    70.04 o
   1   2   4  2996.43  3156.68    63.83 o
   1  -2   4  2531.17  2758.67    81.97 o
   2   2   4    12.81    14.61     4.29 o
   2  -2   4    21.22    31.67     7.69 o
   3   2   4   127.50   151.26     8.91 o
   3  -2   4   120.08   125.66     6.22 o
   4   2   4   364.57   345.06    14.96 o
   4  -2   4   401.96   451.61    26.19 o
   5   2   4  1392.42  1412.99    34.57 o
   5  -2   4  1348.18  1457.64    54.94 o
   6   2   4   498.33   480.69    21.96 o
   6  -2   4   442.42   464.48    22.63 o
  -6   3   4   400.12   372.00    13.05 o
  -6  -3   4   434.03   463.93    22.46 o
  -5   3   4  1764.95  1868.90    44.06 o
  -5  -3   4  1760.96  1797.14    63.31 o
  -4   3   4   764.42   759.82    40.21 o
  -4  -3   4   897.06   910.84    26.65 o
  -3   3   4  2089.79  1983.03    39.36 o
  -3  -3   4  2135.16  2128.16    47.37 o
  -2   3   4   563.74   620.15    30.77 o
  -2  -3   4   588.75   610.75    27.53 o
  -1   3   4   322.50   359.46    19.74 o
  -1  -3   4   327.10   369.57    13.42 o
   0   3   4   593.72   608.28    23.12 o
   0  -3   4   570.26   593.98    26.30 o
   1   3   4  1519.92  1507.38    49.66 o
   1  -3   4  1355.45  1331.28    47.71 o
   2   3   4   820.06   769.59    36.74 o
   2  -3   4   828.25   832.24    36.49 o
   3   3   4  2601.91  2556.88    47.18 o
   3  -3   4  2730.64  2772.34    41.51 o
   4   3   4   733.83   671.14    22.30 o
   4  -3   4   804.74   820.26    38.33 o
   5   3   4   539.52   549.41    18.55 o
   5  -3   4   514.16   542.73    29.75 o
   6   3   4    37.72    40.92     6.01 o
   6  -3   4    39.43    51.96     7.19 o
  -6   4   4   392.67   368.01    19.77 o
  -6  -4   4   333.13   357.95    19.44 o
  -5   4   4   391.53   431.51    25.65 o
  -5  -4   4   396.01   467.44    27.28 o
  -4   4   4   159.77   159.00    17.85 o
  -4  -4   4   164.02   166.32    10.12 o
  -3   4   4   554.10   547.83    17.20 o
  -3  -4   4   514.37   560.18    19.44 o
  -2   4   4  1747.03  1646.65    58.50 o
  -2  -4   4  1744.59  1737.08    58.08 o
  -1   4   4  2406.47  2248.21    68.48 o
  -1  -4   4  2416.23  2372.69    49.38 o
   0   4   4  1186.20  1218.57    38.61 o
   0  -4   4  1397.75  1424.01    47.96 o
   1   4   4  2224.43  2162.44    64.72 o
   1  -4   4  2412.92  2401.76    74.48 o
   2   4   4   440.10   415.53    24.90 o
   2  -4   4   429.54   441.44    25.43 o
   3   4   4    53.99    55.23     5.28 o
   3  -4   4    55.01    64.24     4.64 o
   4   4   4   158.78   152.69     9.54 o
   4  -4   4   146.42   172.57    16.49 o
   5   4   4  1197.28  1205.68    31.00 o
   5  -4   4  1239.78  1388.02    53.69 o
   6   4   4   415.02   420.96    19.33 o
   6  -4   4   377.71   402.02    20.90 o
  -6   5   4    86.07    85.68     9.27 o
  -6  -5   4    62.25    65.26     7.97 o
  -5   5   4   535.36   528.19    29.03 o
  -5  -5   4   514.55   516.81    29.41 o
  -4   5   4   867.70   841.12    43.77 o
  -4  -5   4   852.58   862.12    26.46 o
  -3   5   4  2594.84  2506.62    46.87 o
  -3  -5   4  2607.91  2726.84    58.65 o
  -2   5   4  1632.94  1523.29    55.66 o
  -2  -5   4  1662.13  1581.64    56.08 o
  -1   5   4   739.99   682.27    29.85 o
  -1  -5   4   736.51   734.75    21.34 o
   0   5   4   413.52   405.71    18.42 o
   0  -5   4   460.47   488.00    17.22 o
   1   5   4  2009.09  1852.97    56.66 o
   1  -5   4  2003.39  2072.30    67.22 o
   2   5   4  1901.88  1759.61    61.16 o
   2  -5   4  1874.58  2040.33    68.64 o
   3   5   4  3704.28  3592.45    52.34 o
   3  -5   4  3772.70  3973.93    65.48 o
   4   5   4   182.99   183.71    10.60 o
   4  -5   4   209.27   223.01    18.86 o
   5   5   4   255.18   272.45    12.52 o
   5  -5   4   250.25   297.39    21.97 o
   6   5   4    66.35    56.03     6.35 o
   6  -5   4    65.18    71.45     8.76 o
  -6   6   4   775.55   708.22    29.40 o
  -6  -6   4   764.81   820.67    32.75 o
  -5   6   4   615.85   585.53    22.35 o
  -5  -6   4   627.60   659.55    33.94 o
  -4   6   4    44.02    51.56    11.28 o
  -4  -6   4    44.30    55.05     6.31 o
  -3   6   4   596.61   559.69    17.67 o
  -3  -6   4   684.45   703.44    22.98 o
  -2   6   4  1202.31  1129.51    45.83 o
  -2  -6   4  1241.63  1196.68    48.18 o
  -1   6   4  3530.79  3360.21    95.93 o
  -1  -6   4  3473.09  3598.86    71.21 o
   0   6   4   884.36   893.51    31.72 o
   0  -6   4   673.82   744.36    22.94 o
   1   6   4  1639.31  1530.13    48.56 o
   1  -6   4  1577.11  1662.48    57.84 o
   2   6   4   134.69   100.58    11.30 o
   2  -6   4   127.33   122.47    13.37 o
   3   6   4   156.41   152.45     7.25 o
   3  -6   4   153.84   167.80     8.88 o
   4   6   4   326.67   314.32    14.32 o
   4  -6   4   307.76   318.58    23.19 o
   5   6   4  1743.95  1701.82    39.94 o
   5  -6   4  1747.66  1967.69    69.30 o
   6   6   4   532.30   527.04    21.01 o
   6  -6   4   568.67   626.91    27.41 o
  -6   7   4   141.14   144.10    11.55 o
  -6  -7   4   162.78   179.40    13.34 o
  -5   7   4  1255.40  1249.16    35.85 o
  -5  -7   4  1323.89  1441.73    56.06 o
  -4   7   4   875.97   793.61    42.93 o
  -4  -7   4   875.53   883.19    27.88 o
  -3   7   4  1798.63  1771.85    47.44 o
  -3  -7   4  1948.46  2049.33    47.77 o
  -2   7   4    51.32    42.55     5.82 o
  -2  -7   4    78.36    85.17     7.51 o
  -1   7   4     4.42    13.22     4.37 o
  -1  -7   4     0.96     6.83     2.89 <
   0   7   4   280.34   280.74    15.50 o
   0  -7   4   246.57   278.68    13.24 o
   1   7   4  1835.61  1802.24    54.55 o
   1  -7   4  1796.40  1951.35    65.43 o
   2   7   4  1526.88  1392.49    50.35 o
   2  -7   4  1597.04  1722.75    62.28 o
   3   7   4  2404.50  2345.76    42.95 o
   3  -7   4  2486.98  2627.51    47.93 o
   4   7   4   322.78   308.20    11.59 o
   4  -7   4   300.34   325.74    24.33 o
   5   7   4   345.56   330.65    13.92 o
   5  -7   4   345.76   395.95    25.93 o
   6   7   4    78.09    58.24     5.89 o
   6  -7   4    76.83    69.68     8.56 o
  -6   8   4   119.79   107.76     9.83 o
  -6  -8   4   146.42   151.81    12.00 o
  -5   8   4   399.07   377.04    17.48 o
  -5  -8   4   453.36   535.12    30.42 o
  -4   8   4   119.99   118.02    10.44 o
  -4  -8   4   118.56   131.33     9.93 o
  -3   8   4  1455.06  1349.62    40.03 o
  -3  -8   4  1401.56  1415.28    37.39 o
  -2   8   4   327.43   335.60    12.76 o
  -2  -8   4   419.21   436.11    17.53 o
  -1   8   4  3989.47  3778.85   107.00 o
  -1  -8   4  4166.03  4354.07    85.73 o
   0   8   4  3556.39  3630.36    98.15 o
   0  -8   4  3281.93  3703.56    75.95 o
   1   8   4  1747.79  1632.85    50.31 o
   1  -8   4  1792.25  1987.56    66.95 o
   2   8   4    89.25    87.48     5.06 o
   2  -8   4   112.61   123.64     9.58 o
   3   8   4    23.12    23.99     3.47 o
   3  -8   4    16.29    26.18     5.46 o
   4   8   4   376.49   382.81    13.25 o
   4  -8   4   394.94   482.19    30.38 o
   5   8   4  1227.18  1210.95    31.35 o
   5  -8   4  1234.37  1451.89    56.84 o
   6  -8   4    29.76    40.90     6.45 o
  -6   9   4   289.74   284.00    15.95 o
  -6  -9   4   281.94   288.67    16.99 o
  -5   9   4  1331.16  1277.38    36.47 o
  -5  -9   4  1254.36  1465.57    57.16 o
  -4   9   4  1782.12  1694.76    46.30 o
  -4  -9   4  1798.79  1948.24    48.95 o
  -3   9   4  5491.05  5217.79   107.38 o
  -3  -9   4  5592.63  6102.90   163.78 o
  -2   9   4  1384.35  1272.73    29.02 o
  -2  -9   4  1335.70  1387.11    36.34 o
  -1   9   4   321.93   310.70    20.11 o
  -1  -9   4   361.13   376.20    15.47 o
   0   9   4   517.89   522.32    23.77 o
   0  -9   4   504.09   569.24    21.16 o
   1   9   4  1831.59  1640.90    50.58 o
   1  -9   4  1941.70  2105.68    70.72 o
   2   9   4   270.02   239.11     8.68 o
   2  -9   4   257.88   267.98     9.52 o
   3   9   4  5173.96  4599.18    76.27 o
   3  -9   4  5359.90  5836.14   114.77 o
   4   9   4   674.56   607.01    23.45 o
   4  -9   4   664.51   779.48    40.69 o
   5   9   4   531.04   521.54    18.16 o
   5  -9   4   568.48   663.64    35.20 o
   6   9   4    67.01    61.02     5.29 o
   6  -9   4    71.04    80.81     8.98 o
  -6  10   4   108.49   117.64     9.49 o
  -6 -10   4   124.65   141.48    11.24 o
  -5  10   4   651.82   650.20    24.00 o
  -5 -10   4   638.00   731.72    37.16 o
  -4  10   4    15.06     8.65     4.45 <
  -4 -10   4    16.78    18.03     5.17 o
  -3  10   4   257.45   253.90    15.73 o
  -3 -10   4   191.98   221.09    17.97 o
  -2  10   4   710.33   683.82    19.95 o
  -2 -10   4   592.62   652.91    22.25 o
  -1  10   4  4454.59  4252.50   119.88 o
  -1 -10   4  4343.20  4596.33    89.64 o
   0  10   4   807.99   760.24    30.69 o
   0 -10   4   893.74   975.00    29.45 o
   1  10   4  3808.36  3701.23    99.10 o
   1 -10   4  3876.92  4322.48   124.46 o
   2  10   4   217.49   191.82     7.91 o
   2 -10   4   184.56   226.84     8.91 o
   3  10   4   269.30   233.47    11.50 o
   3 -10   4   289.27   362.41    18.18 o
   4  10   4   230.03   203.20    13.57 o
   4 -10   4   260.45   292.38    24.14 o
   5  10   4  2665.17  2602.82    55.74 o
   5 -10   4  2742.00  3195.58   100.68 o
   6  10   4   108.17    96.54     6.82 o
   6 -10   4   129.05   164.46    12.36 o
  -6  11   4   157.63   154.03    10.59 o
  -6 -11   4   156.15   173.42    12.16 o
  -5  11   4   819.01   764.44    26.28 o
  -5 -11   4   873.85   997.87    44.95 o
  -4  11   4   777.26   735.87    27.86 o
  -4 -11   4   674.70   691.95    25.87 o
  -3  11   4  3521.40  3341.32    76.95 o
  -3 -11   4  3266.45  3599.52   107.84 o
  -2  11   4   529.59   514.37    17.35 o
  -2 -11   4   580.31   671.77    22.84 o
  -1  11   4   591.04   589.94    20.97 o
  -1 -11   4   561.76   651.43    21.91 o
   0  11   4   429.57   373.33    20.42 o
   0 -11   4   429.20   467.84    14.52 o
   1  11   4  2787.32  2724.53    77.07 o
   1 -11   4  2765.35  3096.52    68.03 o
   2  11   4  1120.14   930.22    23.56 o
   2 -11   4  1075.79  1215.53    24.22 o
   3  11   4  8675.03  7193.71   113.59 o
   3 -11   4  8287.25  9364.21   141.96 o
   4  11   4  1164.24   973.77    33.20 o
   4 -11   4  1107.04  1202.84    54.49 o
   5  11   4   227.00   238.97    11.92 o
   5 -11   4   223.29   278.98    21.72 o
   6 -11   4     4.40     2.26     2.85 <
  -6  12   4   120.50   118.03     8.68 o
  -6 -12   4   125.98   149.34    10.56 o
  -5  12   4   371.61   349.34    16.70 o
  -5 -12   4   311.73   367.27    24.85 o
  -4  12   4   114.29   101.91     9.96 o
  -4 -12   4   110.47   123.32    10.42 o
  -3  12   4  1262.83  1144.28    25.25 o
  -3 -12   4  1364.07  1516.59    40.37 o
  -2  12   4  1107.62  1011.68    26.47 o
  -2 -12   4  1104.64  1195.84    26.66 o
  -1  12   4  3766.24  3409.85    58.69 o
  -1 -12   4  3731.04  3951.02    83.02 o
   0  12   4  2849.17  2723.05    57.63 o
   0 -12   4  3143.26  3626.38    52.71 o
   1  12   4  2178.29  1971.47    44.72 o
   1 -12   4  2015.63  2271.56    54.25 o
   2  12   4   607.00   464.13    20.56 o
   2 -12   4   591.53   670.68    17.08 o
   3  12   4   232.71   200.94    11.17 o
   3 -12   4   207.47   263.09    15.46 o
   4  12   4   475.65   398.57    20.05 o
   4 -12   4   408.97   450.29    31.00 o
   5  12   4  1312.85  1131.53    48.26 o
   5 -12   4  1100.07  1257.48    52.22 o
   6 -12   4   231.93   231.37    13.03 o
  -6  13   4    69.53    65.73     5.94 o
  -6 -13   4    51.90    61.85     6.20 o
  -5  13   4  2095.40  1901.04    46.92 o
  -5 -13   4  2085.66  2297.58    77.81 o
  -4  13   4  1432.15  1296.59    39.64 o
  -4 -13   4  1408.14  1535.54    43.33 o
  -3  13   4  1446.74  1305.86    31.94 o
  -3 -13   4  1220.48  1380.52    55.55 o
  -2  13   4   240.26   229.33    11.81 o
  -2 -13   4   215.77   253.23    10.92 o
  -1  13   4    22.41    23.36     3.78 o
  -1 -13   4    31.41    37.13     3.75 o
   0  13   4   145.56   138.67     9.21 o
   0 -13   4   168.32   199.43     7.03 o
   1  13   4  1071.13   900.32    26.40 o
   1 -13   4  1081.77  1116.10    27.14 o
   2  13   4   624.04   512.18    16.98 o
   2 -13   4   585.30   632.66    16.88 o
   3  13   4   559.70   444.88    21.46 o
   3 -13   4   393.53   488.81    21.86 o
   4  13   4   362.15   308.27    17.43 o
   4 -13   4   358.65   393.10    29.40 o
   5  13   4   726.70   708.17    35.34 o
   5 -13   4   679.49   840.91    40.29 o
   6 -13   4     3.50    12.26     3.28 o
  -6  14   4   344.90   300.37    13.01 o
  -6 -14   4   352.76   358.02    15.06 o
  -5  14   4    58.98    58.53     6.77 o
  -5 -14   4    51.83    80.38    11.20 o
  -4  14   4    25.36    19.62     5.78 o
  -4 -14   4    19.69    16.22     4.57 o
  -3  14   4  1051.11   983.74    33.27 o
  -3 -14   4   968.23  1119.50    49.41 o
  -2  14   4  1573.61  1413.10    33.93 o
  -2 -14   4  1550.28  1760.88    36.18 o
  -1  14   4  3213.38  2824.78    52.29 o
  -1 -14   4  3252.04  3470.15    50.69 o
   0  14   4  1433.66  1295.46    34.56 o
   0 -14   4  1469.45  1675.25    29.07 o
   1  14   4  1492.57  1215.52    32.94 o
   1 -14   4  1639.72  1691.59    37.05 o
   2  14   4   571.36   467.53    16.35 o
   2 -14   4   613.03   699.38    18.44 o
   3  14   4   174.34   135.38    11.57 o
   3 -14   4   201.67   227.98    15.01 o
   4  14   4   410.40   362.29    18.34 o
   4 -14   4   458.02   526.76    34.85 o
   5  14   4   596.01   542.45    28.68 o
   5 -14   4   714.96   807.08    38.39 o
  -5  15   4   391.46   357.87    15.68 o
  -5 -15   4   341.49   379.87    23.09 o
  -4  15   4   185.06   158.52    12.60 o
  -4 -15   4   281.90   310.22    25.20 o
  -3  15   4   925.62   779.43    29.06 o
  -3 -15   4  1065.41  1223.98    53.25 o
  -2  15   4   586.61   536.73    19.50 o
  -2 -15   4   521.37   604.16    18.57 o
  -1  15   4   456.06   434.31    16.24 o
  -1 -15   4   458.30   551.16    12.81 o
   0  15   4    63.93    44.17     5.82 o
   0 -15   4    64.15    67.02     4.50 o
   1  15   4  2182.21  1769.30    60.10 o
   1 -15   4  2233.45  2444.54    49.49 o
   2  15   4  1884.95  1568.18    34.39 o
   2 -15   4  1861.46  2129.36    38.82 o
   3  15   4  2044.87  1742.75    47.50 o
   3 -15   4  2232.44  2625.00    64.97 o
   4  15   4    72.62    61.71     7.60 o
   4 -15   4   107.28   122.07    17.28 o
   5  15   4   121.98    94.02    10.66 o
   5 -15   4   146.09   148.35    14.74 o
  -5  16   4   397.80   328.64    14.10 o
  -5 -16   4   422.13   478.44    25.14 o
  -4  16   4    77.43    60.07     7.99 o
  -4 -16   4    85.69    74.45    12.38 o
  -3  16   4    39.27    36.56     7.17 o
  -3 -16   4    57.40    74.17     7.74 o
  -2  16   4  1418.60  1221.14    39.62 o
  -2 -16   4  1538.72  1745.29    36.40 o
  -1  16   4  3088.76  2619.00    51.15 o
  -1 -16   4  3259.19  3623.51    47.84 o
   0  16   4   928.30   783.19    26.09 o
   0 -16   4   816.72   852.86    17.62 o
   1  16   4  1759.38  1496.06    52.40 o
   1 -16   4  1740.00  1900.39    42.37 o
   2  16   4   144.13   131.33    10.16 o
   2 -16   4   172.99   204.73    11.55 o
   3  16   4   219.49   182.34    12.79 o
   3 -16   4   201.54   253.50    16.60 o
   4  16   4    13.98    12.60     6.24 <
   4 -16   4     5.66     2.85     6.70 <
   5  16   4  1428.92  1298.14    45.63 o
   5 -16   4  1408.72  1740.46    58.53 o
  -5  17   4   745.12   660.34    20.09 o
  -5 -17   4   810.31   952.75    36.60 o
  -4  17   4   476.90   412.54    19.68 o
  -4 -17   4   416.39   486.05    30.06 o
  -3  17   4  2114.39  1856.89    50.65 o
  -3 -17   4  2187.60  2638.33    59.02 o
  -2  17   4   763.67   659.35    27.88 o
  -2 -17   4   796.51   947.04    24.87 o
  -1  17   4   173.63   149.05     9.73 o
  -1 -17   4   172.24   194.99     7.80 o
   0  17   4   239.27   206.14    12.64 o
   0 -17   4   219.17   244.98     8.97 o
   1  17   4  1359.08  1210.01    48.61 o
   1 -17   4  1353.76  1488.84    37.10 o
   2  17   4   476.98   422.49    25.59 o
   2 -17   4   574.58   673.98    29.06 o
   3  17   4  1820.92  1582.48    43.05 o
   3 -17   4  1831.12  2174.97    56.21 o
   4  17   4    84.05    82.77    11.43 o
   4 -17   4    65.83    78.29    12.78 o
   5  17   4   337.32   295.53    16.92 o
   5 -17   4   344.77   418.73    21.75 o
  -5  18   4   261.99   228.79     9.89 o
  -5 -18   4   270.21   335.35    17.82 o
  -4  18   4    88.05    79.66     8.24 o
  -4 -18   4    86.72   101.03    12.71 o
  -3  18   4   413.86   352.33    18.23 o
  -3 -18   4   461.47   545.71    25.21 o
  -2  18   4    13.36     6.04     4.62 <
  -2 -18   4    15.55    19.79     3.58 o
  -1  18   4  2347.68  2076.44    53.50 o
  -1 -18   4  2376.82  2677.16    43.24 o
   0  18   4  1703.02  1424.97    38.83 o
   0 -18   4  1696.46  1875.24    29.84 o
   1  18   4  1640.10  1467.44    55.56 o
   1 -18   4  1671.13  1806.00    51.50 o
   2  18   4   270.70   219.92    17.57 o
   2 -18   4   237.42   265.53    17.46 o
   3  18   4   121.66   109.21    13.05 o
   3 -18   4   122.57   155.34    12.12 o
   4  18   4   258.43   227.66    17.71 o
   4 -18   4   229.60   276.22    21.91 o
   5  18   4   768.89   697.96    26.81 o
   5 -18   4   807.33  1003.21    35.49 o
  -5  19   4  1108.03   925.34    22.31 o
  -5 -19   4  1091.58  1268.98    40.21 o
  -4  19   4   505.62   442.27    18.15 o
  -4 -19   4   484.49   552.13    18.24 o
  -3  19   4  1111.25   958.97    31.27 o
  -3 -19   4  1167.29  1367.60    46.81 o
  -2  19   4     1.16     2.91     3.96 <
  -2 -19   4     1.16     2.12     2.56 <
  -1  19   4   142.01   123.15    10.76 o
  -1 -19   4   156.95   183.18    10.33 o
   0  19   4   218.55   183.39    16.65 o
   0 -19   4   237.97   247.70    15.54 o
   1  19   4  1736.65  1445.07    55.16 o
   1 -19   4  1725.10  1977.77    54.17 o
   2  19   4   181.60   146.16    13.97 o
   2 -19   4   175.21   199.98    14.62 o
   3  19   4  1732.21  1452.60    54.55 o
   3 -19   4  1776.51  2109.92    52.02 o
   4  19   4   195.47   161.55    13.89 o
   4 -19   4   174.33   221.09    18.11 o
   5  19   4   249.16   240.29    12.85 o
   5 -19   4   264.76   315.95    15.39 o
  -5  20   4   285.96   226.66    12.51 o
  -5 -20   4   287.27   327.28    14.54 o
  -4  20   4     5.62     6.91     3.60 <
  -4 -20   4     4.13     7.94     2.52 o
  -3  20   4   336.36   295.96    25.91 o
  -3 -20   4   318.32   347.60    19.22 o
  -2  20   4   391.61   326.04    18.07 o
  -2 -20   4   353.20   439.33    18.50 o
  -1  20   4  3358.39  2939.65    67.50 o
  -1 -20   4  3319.17  3989.49    85.76 o
   0  20   4   517.00   483.61    28.11 o
   0 -20   4   542.56   672.75    26.56 o
   1  20   4  2344.31  2052.76    70.36 o
   1 -20   4  2403.81  2771.50    99.04 o
   2  20   4    91.37    76.80     9.22 o
   2 -20   4    84.97   108.61    10.54 o
   3  20   4    95.06    79.65    10.40 o
   3 -20   4    90.49   100.63    13.93 o
   4  20   4   260.33   213.06    15.12 o
   4 -20   4   271.13   321.98    20.86 o
   5  20   4  1222.22  1034.62    21.90 o
   5 -20   4  1238.18  1404.60    40.34 o
  -4  21   4  1033.99   870.92    24.39 o
  -4 -21   4  1090.36  1230.37    28.54 o
  -3  21   4  1702.26  1478.62    61.84 o
  -3 -21   4  1740.52  1978.18    60.73 o
  -2  21   4   219.35   179.92    12.99 o
  -2 -21   4   221.95   246.73    13.48 o
  -1  21   4   502.27   438.54    19.44 o
  -1 -21   4   475.38   575.55    23.30 o
   0  21   4     8.85    13.28     5.20 <
   0 -21   4     4.20     9.69     3.81 <
   1  21   4  1494.13  1297.85    50.92 o
   1 -21   4  1380.96  1766.70    71.23 o
   2  21   4   368.73   333.26    13.21 o
   2 -21   4   383.30   496.73    21.96 o
   3  21   4  2667.69  2287.46    71.29 o
   3 -21   4  2707.11  3408.81   105.43 o
   4  21   4   269.35   239.08    14.95 o
   4 -21   4   305.85   366.83    20.79 o
  -4  22   4     0.78    -0.90     4.09 <
  -4 -22   4     1.16    -1.47     2.58 <
  -3  22   4   388.80   339.86    24.93 o
  -3 -22   4   417.04   495.64    17.78 o
  -2  22   4   578.64   516.15    21.66 o
  -2 -22   4   539.23   702.15    23.73 o
  -1  22   4  2813.35  2501.00    57.99 o
  -1 -22   4  2508.61  3113.69    69.94 o
   0  22   4   781.43   645.40    33.10 o
   0 -22   4   655.99   835.09    29.76 o
   1  22   4  1696.48  1519.39    55.95 o
   1 -22   4  1446.59  1793.93    70.68 o
   2  22   4   396.82   355.21    14.36 o
   2 -22   4   405.51   537.28    22.18 o
   3  22   4     2.52     5.70     2.72 <
   3 -22   4     1.13     7.74     5.51 <
   4  22   4   404.72   355.04    11.95 o
   4 -22   4   437.01   568.84    25.08 o
  -4  23   4   471.66   346.42    19.12 o
  -4 -23   4   515.68   644.57    25.05 o
  -3  23   4  1242.83  1073.57    45.67 o
  -3 -23   4  1207.81  1449.44    34.45 o
  -2  23   4   369.95   339.64    16.54 o
  -2 -23   4   385.72   516.71    19.35 o
  -1  23   4   418.79   341.36    15.82 o
  -1 -23   4   407.12   500.34    20.81 o
   0  23   4   437.40   416.11    25.03 o
   0 -23   4   436.66   591.02    24.01 o
   1  23   4   319.61   281.95    19.70 o
   1 -23   4   309.55   401.34    27.81 o
   2  23   4   711.82   594.99    23.32 o
   2 -23   4   676.12   891.40    28.65 o
   3  23   4  1548.83  1326.18    31.12 o
   3 -23   4  1539.24  1919.47    64.39 o
   4  23   4   446.77   382.83    11.29 o
   4 -23   4   472.82   599.01    23.82 o
  -4  24   4   116.32   101.70     8.69 o
  -4 -24   4   133.31   172.20     9.90 o
  -3  24   4   576.49   469.65    25.84 o
  -3 -24   4   527.30   640.99    18.83 o
  -2  24   4   613.29   553.50    20.42 o
  -2 -24   4   599.85   753.41    23.52 o
  -1  24   4   910.17   837.76    25.66 o
  -1 -24   4   987.14  1260.85    35.75 o
   0  24   4   283.06   242.98    18.16 o
   0 -24   4   295.61   347.79    17.41 o
   1  24   4    92.56    76.70     9.69 o
   1 -24   4   181.35   225.32    19.65 o
   2  24   4    63.48    55.38     7.11 o
   2 -24   4    47.80    58.52     6.52 o
   3  24   4    70.56    59.81     4.66 o
   3 -24   4    85.33    97.30    10.52 o
   4  24   4    69.69    60.94     3.45 o
   4 -24   4    63.13    80.81     6.54 o
  -3  25   4  1150.51   986.08    38.00 o
  -3 -25   4  1134.17  1334.48    29.91 o
  -2  25   4   530.36   441.65    24.50 o
  -2 -25   4   553.57   667.40    20.90 o
  -1  25   4   461.06   415.54    15.87 o
  -1 -25   4   498.55   669.11    23.34 o
   0  25   4    17.63    11.17     4.72 <
   0 -25   4    15.22    16.63     4.34 o
   1  25   4   985.13   900.92    29.77 o
   1 -25   4  1051.83  1380.60    38.19 o
   2  25   4   917.34   795.29    25.92 o
   2 -25   4   862.77  1108.13    29.96 o
   3  25   4  1621.17  1292.75    26.99 o
   3 -25   4  1678.09  2083.66    63.15 o
  -3  26   4   155.30   134.91    10.52 o
  -3 -26   4   149.92   169.76     7.26 o
  -2  26   4   478.26   412.81    21.39 o
  -2 -26   4   510.37   610.19    18.75 o
  -1  26   4  1456.85  1245.12    44.01 o
  -1 -26   4  1600.25  2048.45    47.43 o
   0  26   4   495.79   401.26    21.39 o
   0 -26   4   536.98   699.78    23.98 o
   1  26   4  2061.08  1846.62    45.81 o
   1 -26   4  2126.34  2755.61    60.51 o
   2  26   4   143.95   113.86     8.47 o
   2 -26   4   148.51   169.07     9.12 o
   3  26   4    83.14    64.28     5.52 o
   3 -26   4    78.25    99.48     8.59 o
  -3  27   4   975.92   808.66    27.54 o
  -3 -27   4   959.05  1160.77    34.66 o
  -2  27   4   143.93   111.16     9.28 o
  -2 -27   4   133.00   146.02     7.60 o
  -1  27   4   294.49   240.55    14.33 o
  -1 -27   4   278.83   364.02    14.78 o
   0  27   4    73.67    62.23     6.79 o
   0 -27   4    75.21   100.49    12.06 o
   1  27   4   906.62   814.09    25.51 o
   1 -27   4   986.28  1297.20    33.34 o
   2  27   4   534.51   441.09    15.97 o
   2 -27   4   579.52   729.86    19.77 o
   3 -27   4  1162.27  1433.06    41.30 o
  -2  28   4   190.88   151.25     6.95 o
  -2 -28   4   204.23   229.71     7.20 o
  -1  28   4  1536.51  1457.23    51.14 o
  -1 -28   4  1570.39  1972.83    42.75 o
   0  28   4   363.81   330.29    13.86 o
   0 -28   4   364.70   498.07    25.21 o
   1  28   4   757.32   668.34    21.10 o
   1 -28   4   753.22   981.58    25.79 o
   2  28   4    16.79    14.70     3.34 o
   2 -28   4    27.72    37.45     5.43 o
  -2 -29   4    85.33    95.58     4.72 o
  -1  29   4    58.56    56.06     7.70 o
  -1 -29   4    69.81    82.09     8.16 o
   0  29   4    98.89    83.10     6.20 o
   0 -29   4    88.64   111.12     7.00 o
   1  29   4   587.16   495.43    16.06 o
   1 -29   4   567.29   714.99    19.00 o
   2 -29   4    75.05   106.03     7.40 o
  -1  30   4  1222.63  1103.57    36.23 o
  -1 -30   4  1201.50  1531.31    44.93 o
   0  30   4   444.96   469.89    22.94 o
   0 -30   4   513.20   651.38    17.35 o
   1  30   4  1013.90  1050.58    38.88 o
   1 -30   4  1066.11  1307.69    26.96 o
  -5   0   5    85.56   103.21    11.36 o
  -4   0   5  1679.12  1711.97    56.58 o
  -3   0   5     4.26     6.21     3.56 <
  -2   0   5  1380.59  1500.01    54.93 o
  -1   0   5   166.53   165.27     9.72 o
   0   0   5  2104.81  2159.31    68.20 o
   1   0   5    52.15    76.25     5.98 o
   2   0   5  4618.88  4836.25    75.80 o
   3   0   5   364.81   355.98    15.91 o
   4   0   5   146.76   175.74     8.48 o
   5   0   5   899.63   861.15    31.86 o
  -6   1   5    77.84    76.80     6.47 o
  -5   1   5   468.22   451.42    24.21 o
  -5  -1   5   450.89   490.46    25.16 o
  -4   1   5  1206.27  1324.32    46.62 o
  -4  -1   5  1125.66  1211.98    44.59 o
  -3   1   5   205.92   209.16    16.71 o
  -3  -1   5   225.24   250.22    18.68 o
  -2   1   5  5437.55  5621.66    88.88 o
  -2  -1   5  5267.69  5385.97   101.36 o
  -1   1   5   405.46   418.37    15.54 o
  -1  -1   5   393.48   393.88    15.57 o
   0   1   5   784.01   891.78    36.89 o
   0  -1   5   734.55   777.61    23.13 o
   1   1   5   741.43   741.85    22.92 o
   1  -1   5   752.92   755.55    19.29 o
   2   1   5  1035.18  1057.94    25.62 o
   2  -1   5  1288.21  1310.75    25.68 o
   3   1   5    33.92    37.96     5.13 o
   3  -1   5    23.62    17.81     3.86 o
   4   1   5  2416.59  2526.82    44.16 o
   4  -1   5  2408.31  2562.30    44.40 o
   5   1   5    52.36    58.78     7.12 o
   5  -1   5    66.52    70.91     8.03 o
  -6   2   5   781.76   687.99    24.02 o
  -5   2   5   336.92   312.49    19.86 o
  -5  -2   5   381.56   378.07    21.38 o
  -4   2   5  1123.53  1172.52    42.32 o
  -4  -2   5  1074.02  1142.01    43.21 o
  -3   2   5    36.43    29.84     5.30 o
  -3  -2   5    32.50    38.85     7.67 o
  -2   2   5   744.46   817.69    21.80 o
  -2  -2   5   687.45   728.66    22.84 o
  -1   2   5   299.40   293.21    10.85 o
  -1  -2   5   283.17   254.32    12.26 o
   0   2   5  4729.21  4497.44   123.53 o
   0  -2   5  4655.20  4711.49    73.27 o
   1   2   5   937.81   932.59    26.57 o
   1  -2   5   858.93   890.38    26.35 o
   2   2   5  2632.04  2537.35    46.86 o
   2  -2   5  2551.69  2649.14    47.84 o
   3   2   5   198.76   194.28    10.30 o
   3  -2   5   219.96   235.38     9.93 o
   4   2   5    68.14    91.36     6.30 o
   4  -2   5    59.42    84.51     6.01 o
   5   2   5    66.20    64.92     4.82 o
   5  -2   5    63.58    71.60     8.13 o
  -6   3   5     7.35    11.31     3.13 o
  -5   3   5   407.64   454.92    24.57 o
  -5  -3   5   414.88   419.40    20.41 o
  -4   3   5  1206.25  1192.88    42.58 o
  -4  -3   5  1183.59  1178.83    44.50 o
  -3   3   5    76.77    75.72     8.10 o
  -3  -3   5    96.81   115.22    12.40 o
  -2   3   5  1957.99  1934.41    38.74 o
  -2  -3   5  1881.92  1952.69    45.16 o
  -1   3   5     2.35     4.65     3.49 <
  -1  -3   5     4.51     4.99     2.64 <
   0   3   5   630.69   615.03    29.15 o
   0  -3   5   676.77   679.00    15.13 o
   1   3   5    61.39    67.85     6.38 o
   1  -3   5    64.78    76.13     6.96 o
   2   3   5  2016.47  1916.24    37.97 o
   2  -3   5  2080.38  2204.01    41.68 o
   3   3   5   164.62   162.76    10.87 o
   3  -3   5   149.05   155.60     8.18 o
   4   3   5  2999.78  2946.86    89.76 o
   4  -3   5  2967.82  3206.04    53.02 o
   5   3   5    96.45    91.18     5.69 o
   5  -3   5   103.53   110.99    10.34 o
  -6   4   5  1216.66  1137.40    35.04 o
  -5   4   5   229.01   238.65    17.04 o
  -5  -4   5   235.37   258.93    15.51 o
  -4   4   5   996.41  1043.66    38.65 o
  -4  -4   5  1041.88  1120.33    30.28 o
  -3   4   5    27.86    22.39     4.64 o
  -3  -4   5    34.23    41.24     7.72 o
  -2   4   5   109.90   123.13    10.12 o
  -2  -4   5    81.41    94.23     7.94 o
  -1   4   5   114.89   119.92     6.88 o
  -1  -4   5    90.25   105.86     6.35 o
   0   4   5  3358.31  3260.69    94.69 o
   0  -4   5  3387.80  3605.32    50.90 o
   1   4   5   982.36   946.69    26.82 o
   1  -4   5   978.26  1045.37    24.17 o
   2   4   5  2978.30  2862.31    51.10 o
   2  -4   5  2861.77  2977.37    52.43 o
   3   4   5    20.06    21.17     4.45 o
   3  -4   5    15.67    17.70     3.29 o
   4   4   5    48.47    42.61     8.39 o
   4  -4   5    54.18    59.38     6.65 o
   5   4   5   254.49   260.24     9.92 o
   5  -4   5   264.97   295.54    17.61 o
  -6   5   5    97.10    99.30     7.38 o
  -5   5   5   205.07   213.84    16.03 o
  -5  -5   5   203.67   185.08    13.17 o
  -4   5   5  1106.52  1108.59    51.89 o
  -4  -5   5  1057.33  1085.09    30.02 o
  -3   5   5   340.53   319.59    16.81 o
  -3  -5   5   322.35   339.03    15.33 o
  -2   5   5  4001.24  3988.43    66.65 o
  -2  -5   5  4096.45  4178.38    84.03 o
  -1   5   5   438.71   478.25    14.46 o
  -1  -5   5   432.42   473.79    12.30 o
   0   5   5   913.47   866.78    24.41 o
   0  -5   5   849.90   895.16    18.13 o
   1   5   5    24.12    28.15     4.72 o
   1  -5   5    25.17    38.68     4.44 o
   2   5   5  1094.97  1058.10    25.05 o
   2  -5   5  1093.36  1185.16    32.55 o
   3   5   5   320.70   336.63    16.19 o
   3  -5   5   345.64   361.59    12.68 o
   4   5   5  1861.54  1870.47    65.17 o
   4  -5   5  1838.31  2057.06    47.14 o
   5   5   5    35.52    27.90     5.30 o
   5  -5   5    26.42    40.79     7.02 o
  -6   6   5   480.31   474.85    18.17 o
  -5   6   5    21.32    26.71     6.07 o
  -5  -6   5     9.63     5.95     3.74 <
  -4   6   5  1007.01  1053.79    50.33 o
  -4  -6   5   892.94   959.05    28.25 o
  -3   6   5   134.98   132.65    10.88 o
  -3  -6   5   133.07   126.73     9.26 o
  -2   6   5   154.74   156.28     8.80 o
  -2  -6   5   156.41   177.54    11.25 o
  -1   6   5   778.95   819.00    20.20 o
  -1  -6   5   744.77   811.58    17.48 o
   0   6   5  4010.47  3762.35    60.01 o
   0  -6   5  4037.06  4205.82    58.14 o
   1   6   5   133.66   126.87     8.73 o
   1  -6   5   148.88   160.55     8.38 o
   2   6   5  2306.75  2193.59    41.53 o
   2  -6   5  2345.63  2520.22    45.00 o
   3   6   5   163.15   155.71    10.88 o
   3  -6   5   158.47   170.89     8.57 o
   4   6   5    17.05    16.60     6.75 <
   4  -6   5    15.99    26.62     5.18 o
   5   6   5    94.33    88.15     8.93 o
   5  -6   5    94.76    84.74     9.56 o
  -6   7   5   131.78   128.00     8.00 o
  -5   7   5   111.17   109.69    11.26 o
  -5  -7   5   116.53   118.07     7.04 o
  -4   7   5  1187.63  1150.60    53.27 o
  -4  -7   5  1311.06  1375.88    36.36 o
  -3   7   5   547.85   535.37    22.43 o
  -3  -7   5   547.03   561.63    20.87 o
  -2   7   5  2825.64  2703.19    49.85 o
  -2  -7   5  2812.65  2847.68    63.43 o
  -1   7   5    20.19    25.04     3.58 o
  -1  -7   5    32.35    56.71     6.33 o
   0   7   5  1185.78  1122.82    23.96 o
   0  -7   5  1254.52  1337.03    24.02 o
   1   7   5     6.84     9.67     3.61 <
   1  -7   5     5.60     6.33     2.89 <
   2   7   5  1320.62  1218.92    27.43 o
   2  -7   5  1360.67  1410.60    29.60 o
   3   7   5    93.84   101.33     9.14 o
   3  -7   5   104.62   109.70     6.87 o
   4   7   5  2585.80  2581.23    84.06 o
   4  -7   5  2544.99  2903.81    62.07 o
   5   7   5   327.48   307.19    17.49 o
   5  -7   5   323.63   318.15    19.26 o
  -5   8   5   247.65   257.00    17.52 o
  -5  -8   5   230.55   239.95    10.02 o
  -4   8   5   579.18   564.92    22.99 o
  -4  -8   5   643.99   676.40    23.38 o
  -3   8   5   304.49   286.14    15.93 o
  -3  -8   5   319.04   358.89    16.46 o
  -2   8   5    47.06    49.18     5.67 o
  -2  -8   5    39.82    44.39     6.42 o
  -1   8   5   270.21   243.71    10.44 o
  -1  -8   5   289.25   304.08    12.01 o
   0   8   5  3613.77  3282.79    54.62 o
   0  -8   5  3686.44  3885.90    54.80 o
   1   8   5   145.45   136.10     9.30 o
   1  -8   5   161.54   160.99    10.23 o
   2   8   5  2795.88  2555.62    46.57 o
   2  -8   5  2786.26  3068.82    46.79 o
   3   8   5   325.38   303.29    23.84 o
   3  -8   5   320.67   353.50    16.72 o
   4   8   5   189.14   173.69    17.19 o
   4  -8   5   204.38   211.49    11.84 o
   5   8   5   100.36    91.78     9.44 o
   5  -8   5    92.27    98.59    10.47 o
  -5   9   5     0.47     4.31     3.82 <
  -5  -9   5     1.67     5.59     3.93 <
  -4   9   5  1936.35  1880.50    48.84 o
  -4  -9   5  2010.37  2087.84    49.80 o
  -3   9   5   363.90   355.29    18.13 o
  -3  -9   5   362.66   378.40    17.31 o
  -2   9   5  3954.72  3774.10    65.43 o
  -2  -9   5  3881.36  4002.62    84.07 o
  -1   9   5   456.55   427.07    14.40 o
  -1  -9   5   431.65   433.15    14.96 o
   0   9   5   721.62   713.17    21.68 o
   0  -9   5   705.53   779.80    17.21 o
   1   9   5    68.49    70.41     6.88 o
   1  -9   5    64.66    74.90     5.14 o
   2   9   5  1113.46  1045.32    31.82 o
   2  -9   5  1133.73  1243.56    24.61 o
   3   9   5   110.20   120.61    15.19 o
   3  -9   5   105.05   112.87     9.55 o
   4   9   5  1190.54  1167.18    49.79 o
   4  -9   5  1267.23  1408.74    54.47 o
   5   9   5    74.79    64.94     8.37 o
   5  -9   5    88.47   102.14    10.67 o
  -5  10   5   334.23   323.34    19.02 o
  -5 -10   5   326.64   325.72    18.84 o
  -4  10   5  1205.26  1170.29    35.59 o
  -4 -10   5  1232.74  1349.84    37.05 o
  -3  10   5   202.48   181.51    12.78 o
  -3 -10   5   189.80   205.81    12.89 o
  -2  10   5    45.38    51.25     5.85 o
  -2 -10   5    67.68    86.58     8.18 o
  -1  10   5   321.76   311.66    12.37 o
  -1 -10   5   358.15   377.42    13.84 o
   0  10   5  2961.43  2697.22    47.01 o
   0 -10   5  2956.21  3120.82    53.96 o
   1  10   5   126.52   110.71     6.96 o
   1 -10   5   135.57   150.63     7.28 o
   2  10   5  1860.55  1651.22    64.14 o
   2 -10   5  1995.27  2141.89    36.37 o
   3  10   5    68.35    49.58    10.50 o
   3 -10   5    79.40    91.45     8.67 o
   4  10   5   627.94   570.26    33.03 o
   4 -10   5   614.74   707.02    35.55 o
   5  10   5   148.00   135.96    12.02 o
   5 -10   5   146.36   184.80    14.41 o
  -5  11   5     1.76     6.65     3.50 <
  -5 -11   5     1.56     0.43     2.54 <
  -4  11   5  1189.66  1119.25    34.37 o
  -4 -11   5  1086.12  1202.73    34.44 o
  -3  11   5   103.16   106.31     9.97 o
  -3 -11   5   142.24   145.74    10.91 o
  -2  11   5  2555.76  2443.43    59.77 o
  -2 -11   5  2703.93  3084.82    95.58 o
  -1  11   5   114.68   114.38     7.56 o
  -1 -11   5   122.86   115.78     8.85 o
   0  11   5   439.20   428.27    17.13 o
   0 -11   5   448.37   498.75    15.65 o
   1  11   5   257.76   256.29    13.55 o
   1 -11   5   238.29   283.70    10.46 o
   2  11   5  1689.77  1487.61    60.50 o
   2 -11   5  1614.33  1863.31    37.70 o
   3  11   5   400.72   361.33    27.24 o
   3 -11   5   387.16   433.07    19.57 o
   4  11   5  2901.53  2516.28    86.13 o
   4 -11   5  2913.23  3218.76   100.31 o
   5  11   5    54.36    57.01     7.87 o
   5 -11   5    43.01    38.04     6.63 o
  -5  12   5   222.61   216.87    14.36 o
  -5 -12   5   255.40   271.14    16.66 o
  -4  12   5  1010.81   967.17    31.37 o
  -4 -12   5  1016.54  1091.82    32.46 o
  -3  12   5   590.23   559.13    18.21 o
  -3 -12   5   577.49   658.64    25.05 o
  -2  12   5   190.47   172.36    13.13 o
  -2 -12   5   227.40   250.58    19.92 o
  -1  12   5    71.81    68.12     5.90 o
  -1 -12   5    82.59    90.95     6.65 o
   0  12   5  3162.38  2767.43    86.12 o
   0 -12   5  3132.84  3456.40    59.29 o
   1  12   5    88.37   105.21     8.87 o
   1 -12   5    67.45    62.81     6.26 o
   2  12   5  2510.93  2208.31    80.56 o
   2 -12   5  2473.47  2824.10    66.48 o
   3  12   5   204.23   201.57    20.77 o
   3 -12   5   219.15   252.98    15.02 o
   4  12   5    87.93    85.52    12.98 o
   4 -12   5    78.01    97.27    13.16 o
   5  12   5    70.62    59.13     7.84 o
   5 -12   5    72.60    74.75     9.33 o
  -5  13   5    75.67    80.37     8.27 o
  -5 -13   5    68.85    73.84     8.15 o
  -4  13   5   751.34   670.20    24.68 o
  -4 -13   5   658.31   712.92    24.66 o
  -3  13   5   485.62   420.53    15.43 o
  -3 -13   5   459.87   480.70    21.17 o
  -2  13   5  3514.23  3117.42    72.83 o
  -2 -13   5  3529.76  3879.13    80.41 o
  -1  13   5    40.43    40.79     6.50 o
  -1 -13   5    49.41    55.74     6.72 o
   0  13   5   619.56   540.78    29.23 o
   0 -13   5   596.62   619.29    18.31 o
   1  13   5    33.47    45.19     5.93 o
   1 -13   5    40.43    53.58     6.23 o
   2  13   5   483.98   386.70    27.65 o
   2 -13   5   385.87   431.10    21.06 o
   3  13   5    73.64    62.31    11.96 o
   3 -13   5    71.97    77.16     8.52 o
   4  13   5  1519.22  1380.19    55.65 o
   4 -13   5  1521.40  1856.47    67.92 o
   5  13   5    91.94    95.74     9.12 o
   5 -13   5    92.48    98.44     9.83 o
  -5  14   5    69.56    63.65     6.64 o
  -5 -14   5    47.80    64.22     7.22 o
  -4  14   5   603.17   555.06    21.80 o
  -4 -14   5   608.87   676.52    23.52 o
  -3  14   5    56.29    48.33     7.17 o
  -3 -14   5    62.12    61.76     7.88 o
  -2  14   5   273.73   253.86    16.02 o
  -2 -14   5   273.35   304.09    15.37 o
  -1  14   5   423.42   394.53    18.55 o
  -1 -14   5   404.12   462.17    19.77 o
   0  14   5  2567.50  2300.82    76.16 o
   0 -14   5  2486.65  2849.49    64.71 o
   1  14   5   137.67   107.72     8.60 o
   1 -14   5   159.96   177.56    13.64 o
   2  14   5  2576.32  2192.24    77.64 o
   2 -14   5  2583.07  2959.62    71.55 o
   3  14   5   102.75    86.48    12.88 o
   3 -14   5    91.05   109.80    10.44 o
   4  14   5   181.04   174.47    16.31 o
   4 -14   5   185.92   203.81    19.07 o
   5  14   5    68.16    53.41     6.23 o
   5 -14   5    75.45    81.36     8.18 o
  -5  15   5    26.95    26.18     4.17 o
  -5 -15   5    19.39    21.15     4.05 o
  -4  15   5   589.37   513.41    20.35 o
  -4 -15   5   625.40   703.06    34.30 o
  -3  15   5    89.88    69.56     8.31 o
  -3 -15   5    60.63    68.13     8.11 o
  -2  15   5  1610.87  1418.48    42.83 o
  -2 -15   5  1509.59  1754.72    44.92 o
  -1  15   5    35.94    42.58     6.84 o
  -1 -15   5    38.88    47.05     6.87 o
   0  15   5   346.52   290.50    21.06 o
   0 -15   5   332.81   368.92    17.93 o
   1  15   5   207.53   192.07    11.44 o
   1 -15   5   219.57   249.18    16.98 o
   2  15   5   620.86   562.61    31.74 o
   2 -15   5   624.67   714.64    29.49 o
   3  15   5   162.06   148.02    15.85 o
   3 -15   5   145.89   135.34    11.63 o
   4  15   5  2336.78  2065.08    68.45 o
   4 -15   5  2310.65  2654.64    87.12 o
   5  15   5    28.74    21.24     3.91 o
   5 -15   5    31.77    28.37     4.88 o
  -5  16   5   122.98   103.34     6.95 o
  -5 -16   5   129.96   141.76     8.95 o
  -4  16   5  1050.86   952.51    28.25 o
  -4 -16   5  1057.61  1251.31    47.71 o
  -3  16   5   148.34   128.85    10.46 o
  -3 -16   5   160.75   161.57    11.84 o
  -2  16   5   471.38   378.48    19.97 o
  -2 -16   5   447.50   513.36    21.03 o
  -1  16   5   121.39   116.88     9.99 o
  -1 -16   5   122.82   138.01    11.20 o
   0  16   5  2116.43  1847.45    65.58 o
   0 -16   5  2133.47  2319.72    57.43 o
   1  16   5   322.27   302.48    14.39 o
   1 -16   5   310.71   360.54    20.74 o
   2  16   5  1667.20  1500.66    39.71 o
   2 -16   5  1642.85  1950.36    55.46 o
   3  16   5   257.55   232.96    18.81 o
   3 -16   5   245.45   247.45    15.11 o
   4  16   5   106.76    81.23     9.82 o
   4 -16   5   109.25   139.39    14.16 o
   5  16   5     1.08     3.30     1.25 <
   5 -16   5     0.34     3.11     2.43 <
  -4  17   5   845.40   727.61    22.44 o
  -4 -17   5   879.93   968.18    38.67 o
  -3  17   5   375.06   316.53    15.90 o
  -3 -17   5   367.85   437.29    19.28 o
  -2  17   5  2246.62  2039.50    53.64 o
  -2 -17   5  2228.10  2567.26    60.03 o
  -1  17   5   239.85   221.11    13.76 o
  -1 -17   5   237.82   263.56    15.90 o
   0  17   5   642.93   570.15    30.92 o
   0 -17   5   669.51   797.00    29.11 o
   1  17   5    52.95    47.47     5.54 o
   1 -17   5    62.05    59.02     9.03 o
   2  17   5   542.48   476.92    18.94 o
   2 -17   5   574.88   660.61    28.27 o
   3  17   5   143.66   118.41    12.57 o
   3 -17   5   160.10   193.13    12.60 o
   4  17   5  1382.40  1238.52    43.61 o
   4 -17   5  1387.47  1572.13    54.88 o
  -4  18   5   648.62   566.85    18.05 o
  -4 -18   5   615.32   744.28    30.98 o
  -3  18   5    44.66    32.86     9.58 o
  -3 -18   5    38.39    33.88     7.69 o
  -2  18   5   251.62   199.80    13.43 o
  -2 -18   5   273.26   308.47    15.92 o
  -1  18   5   156.10   142.68    10.78 o
  -1 -18   5   139.03   156.47    12.14 o
   0  18   5  2317.77  1978.54    68.90 o
   0 -18   5  2316.77  2469.49    94.07 o
   1  18   5   320.80   280.91    20.20 o
   1 -18   5   310.16   350.45    19.98 o
   2  18   5  2136.45  1869.83    44.45 o
   2 -18   5  2146.26  2454.24    61.87 o
   3  18   5   165.91   144.37     9.23 o
   3 -18   5   172.28   192.06    11.58 o
   4  18   5     4.58     4.89     2.20 <
   4 -18   5     5.26    12.41     5.19 <
  -4  19   5   809.45   670.46    29.78 o
  -4 -19   5   822.67   997.64    35.81 o
  -3  19   5   114.47   109.25    13.74 o
  -3 -19   5   128.56   138.95    13.89 o
  -2  19   5  2375.27  2001.41    50.19 o
  -2 -19   5  2461.58  2628.17    83.06 o
  -1  19   5   213.22   202.09    12.13 o
  -1 -19   5   188.86   207.19    20.86 o
   0  19   5   234.59   217.57    17.88 o
   0 -19   5   226.38   255.97    24.41 o
   1  19   5    23.59    17.54     5.68 o
   1 -19   5    19.46    26.79     5.65 o
   2  19   5   271.24   233.26    11.69 o
   2 -19   5   271.64   305.87    16.89 o
   3  19   5    59.46    54.26     5.27 o
   3 -19   5    67.88    75.38     6.72 o
   4  19   5  1750.79  1535.26    32.75 o
   4 -19   5  1752.22  2122.29    63.11 o
  -4  20   5   538.42   442.94    21.18 o
  -4 -20   5   562.94   635.09    24.75 o
  -3  20   5     2.01     2.24     4.18 <
  -3 -20   5     2.26    -0.34     3.20 <
  -2  20   5   471.94   397.86    17.62 o
  -2 -20   5   447.28   533.16    27.63 o
  -1  20   5   354.53   305.31    21.29 o
  -1 -20   5   346.82   411.57    28.29 o
   0  20   5  2450.79  2189.15    72.86 o
   0 -20   5  2545.38  2958.12   101.80 o
   1  20   5    30.85    32.19     6.64 o
   1 -20   5    26.85    41.89     7.13 o
   2  20   5  1587.84  1390.66    32.99 o
   2 -20   5  1576.39  1929.74    48.87 o
   3  20   5    81.23    72.44     5.71 o
   3 -20   5    91.75   101.31     7.14 o
   4  20   5   118.21    99.77     5.24 o
   4 -20   5   119.56   142.38    10.11 o
  -4  21   5   670.45   532.04    21.48 o
  -4 -21   5   669.94   801.75    26.97 o
  -3  21   5   176.30   146.86    13.02 o
  -3 -21   5   203.31   246.46    16.68 o
  -2  21   5  3462.66  2987.52    63.59 o
  -2 -21   5  3415.92  3981.62   111.09 o
  -1  21   5   408.03   356.04    22.55 o
  -1 -21   5   425.98   540.57    31.58 o
   0  21   5   899.10   786.01    35.63 o
   0 -21   5   932.81  1143.87    52.27 o
   1  21   5   298.48   247.00    17.85 o
   1 -21   5   283.20   327.11    17.01 o
   2  21   5   375.56   293.91    10.73 o
   2 -21   5   467.40   563.75    21.24 o
   3  21   5     3.25     3.88     1.88 <
   3 -21   5     1.16     6.29     4.12 <
   4  21   5   870.17   739.00    16.62 o
   4 -21   5   871.63  1080.34    33.35 o
  -3  22   5   173.13   149.92    12.15 o
  -3 -22   5   160.66   184.10    13.08 o
  -2  22   5   154.21   120.00     8.19 o
  -2 -22   5   125.89   131.83    11.56 o
  -1  22   5    10.78     6.23     3.45 <
  -1 -22   5    18.60    16.17     3.76 o
   0  22   5  1804.92  1613.46    56.45 o
   0 -22   5  1784.61  2348.88    81.30 o
   1  22   5   164.96   145.62    12.95 o
   1 -22   5   162.87   201.55    12.56 o
   2  22   5  1700.32  1348.99    34.95 o
   2 -22   5  1634.77  2105.60    48.42 o
   3  22   5    75.78    62.82     4.43 o
   3 -22   5    84.64   100.34     9.75 o
  -3  23   5    55.73    40.93     5.93 o
  -3 -23   5    59.48    69.29     7.22 o
  -2  23   5   785.27   678.70    27.71 o
  -2 -23   5   737.36   878.11    32.68 o
  -1  23   5    32.82    26.88     5.67 o
  -1 -23   5    38.99    45.44     8.29 o
   0  23   5   472.39   447.50    23.75 o
   0 -23   5   413.79   555.25    30.93 o
   1  23   5   258.22   207.74    14.88 o
   1 -23   5   253.95   326.91    15.37 o
   2  23   5  1464.27  1082.79    28.80 o
   2 -23   5  1534.75  1877.30    42.50 o
   3  23   5   163.90   138.34     9.14 o
   3 -23   5   164.28   210.71    12.99 o
  -3  24   5    83.25    70.75     6.27 o
  -3 -24   5    93.82   102.48     7.81 o
  -2  24   5    29.93    33.60     5.61 o
  -2 -24   5    31.15    28.60     4.92 o
  -1  24   5    16.99    11.88     3.70 o
  -1 -24   5     7.66     9.07     4.36 <
   0  24   5  1586.61  1397.37    47.82 o
   0 -24   5  1554.95  2033.93    68.34 o
   1  24   5   182.14   150.55    10.29 o
   1 -24   5   208.49   273.35    13.11 o
   2  24   5   604.48   463.32    15.69 o
   2 -24   5   609.50   826.60    22.41 o
   3  24   5    44.41    38.64     4.21 o
   3 -24   5    35.22    40.82     5.10 o
  -3 -25   5   144.64   162.84     8.79 o
  -2 -25   5   903.26  1073.76    24.86 o
  -1  25   5     5.43     5.47     2.59 <
  -1 -25   5     4.84     8.77     4.04 <
   0  25   5   190.96   149.73    11.43 o
   0 -25   5   213.13   271.90    12.48 o
   1  25   5    98.07    75.19     6.89 o
   1 -25   5   109.53   138.93     8.41 o
   2  25   5  1307.78  1027.50    32.89 o
   2 -25   5  1164.48  1366.61    44.03 o
  -2 -26   5   121.69   135.03     9.08 o
  -1  26   5   153.80   131.23     9.27 o
  -1 -26   5   175.67   241.28    14.61 o
   0  26   5   718.46   683.46    21.29 o
   0 -26   5   696.02   890.22    23.98 o
   1  26   5     6.30     6.16     2.91 <
   1 -26   5    15.39    15.81     2.85 o
   2  26   5   949.50   781.76    24.68 o
   2 -26   5  1016.10  1305.79    39.80 o
  -2 -27   5  1502.46  1677.97    46.00 o
  -1  27   5   258.95   241.85    15.60 o
  -1 -27   5   249.36   298.27    10.15 o
   0  27   5   187.41   188.99     9.40 o
   0 -27   5   184.66   252.13     9.99 o
   1  27   5   132.99   109.06     6.82 o
   1 -27   5   125.36   164.08     7.35 o
  -1  28   5   125.64   140.15    10.15 o
  -1 -28   5   124.40   137.82     8.11 o
   0  28   5  1640.39  1778.14    55.81 o
   0 -28   5  1627.61  2014.41    39.04 o
   1 -28   5   158.95   195.91     9.97 o
  -5   0   6  1447.24  1519.09    47.06 o
  -4   0   6     5.32     2.80     3.40 <
  -3   0   6   923.25  1001.53    42.75 o
  -2   0   6   313.98   366.61    23.98 o
  -1   0   6   796.12   986.49    30.02 o
   0   0   6     7.87    17.85     3.91 o
   1   0   6  1844.74  2006.15    38.72 o
   2   0   6   524.99   547.60    21.43 o
   3   0   6  1950.86  2154.95    50.66 o
   4   0   6   143.54   150.98    11.39 o
  -5   1   6    78.78   109.86     9.47 o
  -5  -1   6    75.90   110.81     9.25 o
  -4   1   6   195.62   210.20    14.31 o
  -4  -1   6   192.09   199.73    14.21 o
  -3   1   6   719.80   760.45    35.98 o
  -3  -1   6   731.54   764.01    36.09 o
  -2   1   6   154.26   157.58    15.56 o
  -2  -1   6   155.99   152.61    15.22 o
  -1   1   6  5120.25  5241.56   102.51 o
  -1  -1   6  5079.15  5395.78   105.16 o
   0   1   6   840.22   857.55    21.34 o
   0  -1   6   825.21   877.87    21.72 o
   1   1   6  3527.89  3732.29    62.47 o
   1  -1   6  3284.72  3453.12    73.51 o
   2   1   6   123.49   135.46    10.41 o
   2  -1   6   124.85   133.31    10.31 o
   3   1   6   167.38   219.82    12.76 o
   3  -1   6   187.31   220.76    12.81 o
   4   1   6   128.77   125.36    10.83 o
   4  -1   6   126.90   115.98     7.41 o
  -5   2   6   965.83   944.56    33.32 o
  -5  -2   6   981.10  1024.31    34.41 o
  -4   2   6    32.41    31.58     5.83 o
  -4  -2   6    32.29    29.07     5.82 o
  -3   2   6  1342.11  1383.42    52.51 o
  -3  -2   6  1394.65  1518.54    55.98 o
  -2   2   6   281.72   301.35    21.89 o
  -2  -2   6   278.15   293.12    21.10 o
  -1   2   6   543.51   619.10    22.28 o
  -1  -2   6   533.90   640.57    23.28 o
   0   2   6    54.67    57.05     5.35 o
   0  -2   6    52.78    65.60     5.68 o
   1   2   6  3517.03  3504.12    59.24 o
   1  -2   6  3411.09  3476.46    73.94 o
   2   2   6   291.04   285.98    15.03 o
   2  -2   6   275.73   287.66    14.94 o
   3   2   6  1469.95  1565.14    40.58 o
   3  -2   6  1633.07  1755.08    43.25 o
   4   2   6   125.48   116.51    10.82 o
   4  -2   6   116.34   120.65     7.35 o
  -5   3   6   114.07   136.31    10.46 o
  -5  -3   6    99.28   113.36     8.75 o
  -4   3   6   227.96   223.31    14.22 o
  -4  -3   6   231.72   230.23    15.66 o
  -3   3   6   747.74   816.98    37.47 o
  -3  -3   6   749.57   815.58    37.43 o
  -2   3   6    75.66    83.08    11.76 o
  -2  -3   6    75.83    81.67    11.07 o
  -1   3   6  2473.20  2434.34    55.47 o
  -1  -3   6  2289.25  2439.64    44.24 o
   0   3   6   480.08   503.88    18.65 o
   0  -3   6   467.51   507.74    15.56 o
   1   3   6   491.31   511.46    20.20 o
   1  -3   6   526.05   562.36    21.62 o
   2   3   6   392.16   384.69    17.64 o
   2  -3   6   397.55   415.73    18.12 o
   3   3   6   243.46   286.57    14.92 o
   3  -3   6   225.17   251.92    13.48 o
   4   3   6    59.76    57.29     7.70 o
   4  -3   6    56.56    55.50     4.87 o
  -5   4   6  1180.78  1180.20    38.89 o
  -5  -4   6  1140.59  1138.58    35.66 o
  -4   4   6   353.39   348.13    18.10 o
  -4  -4   6   351.95   358.23    20.25 o
  -3   4   6  1850.79  1776.48    62.40 o
  -3  -4   6  1948.66  2139.15    71.36 o
  -2   4   6    28.70    33.88     8.22 o
  -2  -4   6    29.15    42.86     8.75 o
  -1   4   6    98.71   110.63     9.10 o
  -1  -4   6   104.92   122.21     8.98 o
   0   4   6   373.74   385.39    15.96 o
   0  -4   6   374.75   373.97    13.07 o
   1   4   6  1097.48  1094.15    31.95 o
   1  -4   6  1100.83  1170.53    33.83 o
   2   4   6    10.97    12.13     4.36 <
   2  -4   6    14.06    15.92     4.45 o
   3   4   6  2506.89  2656.34    59.67 o
   3  -4   6  2549.06  2783.99    60.19 o
   4   4   6    20.44    19.18     5.19 o
   4  -4   6    17.21    24.11     5.86 o
  -5   5   6   475.95   475.00    20.74 o
  -5  -5   6   474.48   469.87    18.32 o
  -4   5   6   152.72   134.71    10.53 o
  -4  -5   6   157.02   152.00    12.66 o
  -3   5   6   290.51   300.67    20.75 o
  -3  -5   6   335.02   396.77    24.38 o
  -2   5   6   499.83   490.71    28.72 o
  -2  -5   6   493.62   520.48    29.13 o
  -1   5   6  2988.13  2886.09    86.62 o
  -1  -5   6  3031.35  3061.08    64.00 o
   0   5   6   295.20   276.39    13.15 o
   0  -5   6   304.79   321.14    14.65 o
   1   5   6   979.64   944.96    29.06 o
   1  -5   6   997.27   996.59    30.49 o
   2   5   6    37.27    37.24     5.63 o
   2  -5   6    35.50    34.66     5.30 o
   3   5   6   211.57   263.24    14.34 o
   3  -5   6   225.62   274.36    13.56 o
   4   5   6    42.12    43.01     6.82 o
   4  -5   6    44.28    45.66     6.95 o
   5   5   6   926.31   862.05    25.78 o
  -5   6   6   604.02   610.02    24.12 o
  -5  -6   6   673.68   665.38    21.81 o
  -4   6   6    37.40    37.97     4.35 o
  -4  -6   6    36.80    41.35     6.96 o
  -3   6   6  1184.61  1185.41    46.96 o
  -3  -6   6  1138.33  1241.85    48.65 o
  -2   6   6   107.41   118.27    13.74 o
  -2  -6   6   111.54   114.03    12.83 o
  -1   6   6    60.56    50.76     8.88 o
  -1  -6   6    58.09    63.99     9.63 o
   0   6   6   111.65   101.13     7.83 o
   0  -6   6   114.82   124.21     8.93 o
   1   6   6  1841.68  1840.13    45.60 o
   1  -6   6  1806.61  1927.19    47.75 o
   2   6   6    57.58    68.92     7.49 o
   2  -6   6    50.81    56.16     6.85 o
   3   6   6  1962.11  2019.29    70.88 o
   3  -6   6  2025.21  2237.05    50.17 o
   4   6   6   128.31   137.04    12.46 o
   4  -6   6   117.86   129.69     7.24 o
   5   6   6   147.84   143.14     7.98 o
  -5   7   6   118.41   115.92     8.90 o
  -4   7   6    76.55    82.74     6.27 o
  -4  -7   6    73.22    82.76     9.45 o
  -3   7   6  1349.59  1308.10    49.92 o
  -3  -7   6  1387.29  1450.51    54.04 o
  -2   7   6   361.20   347.72    23.60 o
  -2  -7   6   370.69   400.01    24.95 o
  -1   7   6  1866.16  1869.01    42.92 o
  -1  -7   6  1877.72  2005.79    67.51 o
   0   7   6   246.21   235.05    12.05 o
   0  -7   6   254.26   287.16    13.72 o
   1   7   6   925.52   904.64    28.34 o
   1  -7   6   872.37   967.59    40.78 o
   2   7   6    85.59    77.53     6.30 o
   2  -7   6    82.88   103.04     9.02 o
   3   7   6   193.51   206.59    18.44 o
   3  -7   6   183.79   200.21    11.14 o
   4   7   6     7.04     4.03     3.59 <
   4  -7   6     9.28     9.01     2.56 o
   5   7   6  1568.11  1384.85    38.99 o
  -5   8   6  1495.59  1385.63    41.97 o
  -4   8   6    20.25    24.17     4.97 o
  -4  -8   6    19.76    13.68     4.16 o
  -3   8   6  2498.43  2327.09    75.02 o
  -3  -8   6  2692.88  2960.21    91.21 o
  -2   8   6   101.95   101.51     7.15 o
  -2  -8   6   105.86   118.10    13.12 o
  -1   8   6    20.88    29.45     5.85 o
  -1  -8   6    22.11    30.67     5.09 o
   0   8   6    17.20    15.63     3.05 o
   0  -8   6    19.68    25.68     4.91 o
   1   8   6  1372.02  1324.92    29.07 o
   1  -8   6  1348.61  1508.54    54.77 o
   2   8   6     5.38     7.71     2.76 <
   2  -8   6     7.82     9.04     3.40 <
   3   8   6  1638.92  1570.80    39.87 o
   3  -8   6  1691.13  1859.57    34.44 o
   4   8   6   322.29   307.77    12.70 o
   4  -8   6   331.56   349.24    12.56 o
  -5   9   6   220.33   227.73    11.90 o
  -4   9   6    53.38    58.81     7.76 o
  -4  -9   6    51.54    47.27     7.06 o
  -3   9   6   804.82   752.13    26.56 o
  -3  -9   6   691.42   756.05    35.63 o
  -2   9   6   130.09   134.41     8.38 o
  -2  -9   6   138.86   153.80    14.75 o
  -1   9   6  2836.61  2728.97    82.35 o
  -1  -9   6  2776.80  2983.49    64.00 o
   0   9   6   222.80   213.18    11.75 o
   0  -9   6   227.74   272.14    13.79 o
   1   9   6   746.63   721.54    19.84 o
   1  -9   6   756.44   861.19    37.44 o
   2   9   6   191.00   167.48    11.18 o
   2  -9   6   187.51   212.21    12.52 o
   3   9   6   157.56   189.88    12.60 o
   3  -9   6   155.46   185.19    11.15 o
   4   9   6    14.84    16.83     3.40 o
   4  -9   6    17.23    21.24     3.36 o
  -5  10   6   769.18   722.95    24.17 o
  -4  10   6    63.96    63.33     7.80 o
  -4 -10   6    60.53    59.00     5.13 o
  -3  10   6  2648.16  2446.26    45.66 o
  -3 -10   6  2529.53  2722.10    58.08 o
  -2  10   6   247.07   253.08    14.28 o
  -2 -10   6   239.13   266.80    19.90 o
  -1  10   6    10.61    14.58     4.45 o
  -1 -10   6    12.07    32.50     5.56 o
   0  10   6   162.49   149.48     9.97 o
   0 -10   6   154.20   175.26    11.12 o
   1  10   6  1738.35  1603.12    41.69 o
   1 -10   6  1797.63  2062.28    76.16 o
   2  10   6   485.40   440.98    18.84 o
   2 -10   6   494.38   578.37    21.20 o
   3  10   6  4981.01  4350.46    87.61 o
   3 -10   6  4995.17  5299.97   101.86 o
   4  10   6    79.48    64.36     5.70 o
   4 -10   6    86.00    91.68     5.96 o
  -4  11   6    68.57    67.77     7.83 o
  -4 -11   6    61.85    65.27     5.42 o
  -3  11   6   366.88   361.11    13.35 o
  -3 -11   6   406.69   429.49    17.05 o
  -2  11   6    20.25    22.19     4.89 o
  -2 -11   6    18.74    21.51     3.83 o
  -1  11   6  2102.06  2051.01    49.38 o
  -1 -11   6  2147.86  2452.46    55.69 o
   0  11   6   603.95   544.12    19.66 o
   0 -11   6   591.29   656.60    22.94 o
   1  11   6  1255.83  1152.99    33.20 o
   1 -11   6  1268.46  1445.60    60.45 o
   2  11   6    34.50    31.93     5.95 o
   2 -11   6    30.47    31.27     5.25 o
   3  11   6   317.07   322.74    15.36 o
   3 -11   6   322.02   353.57    15.65 o
   4  11   6   121.92   101.22     6.80 o
   4 -11   6   115.68   147.66    10.91 o
  -4  12   6    25.80    20.13     4.15 o
  -4 -12   6    25.92    21.75     3.22 o
  -3  12   6  1571.48  1431.68    30.49 o
  -3 -12   6  1404.63  1545.35    38.25 o
  -2  12   6    88.59    85.67     8.54 o
  -2 -12   6    90.04   126.12    13.78 o
  -1  12   6    12.61    19.13     4.82 o
  -1 -12   6    13.51    13.99     4.44 o
   0  12   6     8.52     8.10     3.32 <
   0 -12   6     9.45    16.70     4.42 o
   1  12   6  1566.43  1385.68    36.92 o
   1 -12   6  1599.07  1779.54    69.78 o
   2  12   6     2.78     7.27     3.49 <
   2 -12   6     1.56    12.25     4.09 <
   3  12   6  2584.81  2298.97    52.19 o
   3 -12   6  2205.59  2424.49    54.51 o
   4  12   6    95.50    74.30     5.55 o
   4 -12   6    86.98    83.63     8.17 o
  -4  13   6    19.00    21.79     4.30 o
  -4 -13   6    23.01    19.40     3.94 o
  -3  13   6  1215.56  1017.92    31.17 o
  -3 -13   6  1214.98  1322.77    34.37 o
  -2  13   6    59.71    47.96     6.58 o
  -2 -13   6    57.01    88.96    11.91 o
  -1  13   6  3328.46  2957.30    91.55 o
  -1 -13   6  3382.33  3775.25    78.80 o
   0  13   6   397.87   372.27    23.16 o
   0 -13   6   392.23   474.84    19.40 o
   1  13   6   867.43   758.73    24.45 o
   1 -13   6   917.72  1013.94    32.13 o
   2  13   6   159.19   134.91     9.53 o
   2 -13   6   168.24   162.35    14.31 o
   3  13   6    32.35    32.39     4.85 o
   3 -13   6    45.26    56.12     6.57 o
   4  13   6    37.20    27.03     3.20 o
   4 -13   6    32.31    31.31     5.61 o
  -4  14   6    36.80    32.79     4.52 o
  -4 -14   6    37.42    41.85     5.23 o
  -3  14   6   467.07   448.54    13.92 o
  -3 -14   6   419.15   506.80    18.55 o
  -2  14   6   195.79   174.63    11.86 o
  -2 -14   6   202.09   222.85    18.20 o
  -1  14   6    32.98    32.94     7.80 o
  -1 -14   6    31.59    47.07     6.52 o
   0  14   6   285.38   235.12    18.11 o
   0 -14   6   286.52   344.27    16.41 o
   1  14   6  1726.95  1513.81    37.71 o
   1 -14   6  1761.33  1961.08    50.05 o
   2  14   6   175.20   157.12    10.09 o
   2 -14   6   169.96   161.03    14.81 o
   3  14   6   640.45   584.45    19.18 o
   3 -14   6   769.97   846.56    25.94 o
   4  14   6     8.35     8.31     2.01 o
   4 -14   6    10.42    11.75     3.80 o
  -4 -15   6    74.30    58.72     5.63 o
  -3  15   6   372.02   315.88    13.93 o
  -3 -15   6   328.63   358.56    14.81 o
  -2  15   6   296.46   263.33    14.09 o
  -2 -15   6   284.25   338.60    22.48 o
  -1  15   6  2453.09  2119.15    70.31 o
  -1 -15   6  2493.55  2727.64    61.56 o
   0  15   6    40.86    38.28     7.53 o
   0 -15   6    45.92    43.42     6.57 o
   1  15   6  1071.04   961.89    26.95 o
   1 -15   6  1072.58  1189.59    36.64 o
   2  15   6     0.46    -3.31     2.86 <
   2 -15   6     1.01     3.37     4.35 <
   3  15   6   197.48   181.63     9.36 o
   3 -15   6   187.23   217.95    11.37 o
   4  15   6    28.60    23.23     2.78 o
   4 -15   6    35.06    35.93     4.80 o
  -3  16   6   994.67   835.76    23.57 o
  -3 -16   6  1105.72  1201.27    30.17 o
  -2  16   6    85.68    84.68     7.44 o
  -2 -16   6    81.93    97.47    11.79 o
  -1  16   6    52.78    63.63     9.16 o
  -1 -16   6    52.90    67.64     7.27 o
   0  16   6     0.66    -2.88     3.28 <
   0 -16   6     0.65     0.94     4.00 <
   1  16   6  1614.47  1406.93    34.08 o
   1 -16   6  1586.32  1760.41    47.90 o
   2  16   6    42.78    39.14     4.58 o
   2 -16   6    44.06    53.07     9.62 o
   3  16   6  1330.20  1179.37    28.26 o
   3 -16   6  1369.94  1517.95    35.46 o
   4  16   6    33.16    27.28     2.53 o
  -3  17   6   220.26   184.20     8.84 o
  -3 -17   6   290.52   329.04    17.43 o
  -2  17   6    43.40    31.17     6.25 o
  -2 -17   6    41.86    48.61     7.99 o
  -1  17   6  2219.52  2004.37    65.85 o
  -1 -17   6  2263.41  2519.97    57.31 o
   0  17   6    64.45    58.57     8.60 o
   0 -17   6    66.85    77.57     8.13 o
   1  17   6   709.42   608.25    28.58 o
   1 -17   6   697.97   761.14    27.30 o
   2  17   6    18.41    15.62     3.17 o
   2 -17   6    21.81    12.06     4.43 <
   3  17   6   103.53    95.70     5.87 o
   3 -17   6    98.28   108.57     6.64 o
  -3  18   6   993.91   884.66    33.01 o
  -3 -18   6   950.51  1024.50    34.48 o
  -2  18   6    82.53    79.86     9.10 o
  -2 -18   6    82.74    93.67     9.86 o
  -1  18   6     0.28     7.24     3.81 <
  -1 -18   6     0.52     0.26     4.29 <
   0  18   6     3.35     0.62     3.65 <
   0 -18   6     4.32     9.31     3.74 <
   1  18   6  1270.28  1124.03    41.99 o
   1 -18   6  1289.01  1480.29    39.90 o
   2  18   6   168.85   147.29     7.73 o
   2 -18   6   170.44   180.08    13.99 o
   3  18   6   824.40   728.84    18.21 o
   3 -18   6   832.93   927.97    22.10 o
  -3 -19   6   677.89   704.74    25.14 o
  -2  19   6   321.39   303.53    16.26 o
  -2 -19   6   344.79   398.89    20.33 o
  -1  19   6  1475.93  1298.43    46.11 o
  -1 -19   6  1493.86  1746.89    60.32 o
   0  19   6    67.95    59.44     8.06 o
   0 -19   6    70.79    74.69     7.16 o
   1  19   6   871.32   780.94    32.02 o
   1 -19   6   916.85  1063.32    30.43 o
   2  19   6   149.48   126.76     6.65 o
   2 -19   6   145.87   169.19     9.22 o
   3  19   6   198.55   168.91     6.73 o
   3 -19   6   194.01   218.16     7.76 o
  -3 -20   6   855.47   852.01    27.45 o
  -2  20   6    90.79    63.81     6.95 o
  -2 -20   6    80.93    86.89     8.34 o
  -1  20   6    75.43    55.40     7.45 o
  -1 -20   6    78.42    86.54     6.32 o
   0  20   6   120.61    92.71     9.64 o
   0 -20   6   116.45   152.46     9.55 o
   1  20   6  1337.52  1193.05    41.57 o
   1 -20   6  1269.57  1515.49    36.97 o
   2  20   6   176.96   160.23    10.91 o
   2 -20   6   183.41   198.77     9.30 o
   3  20   6  1171.53  1002.92    30.01 o
   3 -20   6  1205.76  1373.67    39.26 o
  -2  21   6    75.49    63.90     6.12 o
  -2 -21   6    74.23    81.59     7.32 o
  -1  21   6  2464.02  2102.34    62.60 o
  -1 -21   6  2270.92  2645.04    52.18 o
   0  21   6   133.43   147.43    11.56 o
   0 -21   6   128.75   173.16     9.37 o
   1  21   6  1245.12  1094.85    37.82 o
   1 -21   6  1184.32  1488.75    34.94 o
   2  21   6   119.48    95.39     7.78 o
   2 -21   6   110.54   133.07     6.86 o
  -2  22   6    48.63    39.94     4.10 o
  -2 -22   6    47.47    54.08     5.55 o
  -1  22   6   295.45   227.32    13.39 o
  -1 -22   6   287.38   319.19    10.77 o
   0  22   6    26.17    26.20     4.81 o
   0 -22   6    35.23    40.55     4.34 o
   1  22   6   409.73   308.57    12.29 o
   1 -22   6   351.24   479.24    15.24 o
   2  22   6    82.08    71.07     6.10 o
   2 -22   6    73.97    81.41     4.71 o
  -2 -23   6    15.81    15.92     2.91 o
  -1  23   6  1001.76   870.93    29.33 o
  -1 -23   6   954.47  1224.47    37.87 o
   0  23   6     1.92     2.61     2.27 <
   0 -23   6     1.68    -1.08     1.68 <
   1  23   6   276.14   194.75     8.49 o
   1 -23   6   175.29   220.15    11.57 o
   2  23   6   154.09   128.23     7.30 o
   0  24   6    55.49    54.17     4.75 o
   0 -24   6    49.97    66.52     4.26 o
   1  24   6  1272.39  1055.21    31.52 o
   0  25   6   193.35   155.42     8.10 o
  -4   0   7   351.76   363.66    15.97 o
  -3   0   7   462.69   471.12    23.61 o
  -2   0   7  2445.04  2571.02    80.21 o
  -1   0   7    74.67   107.24    12.00 o
   0   0   7   476.49   528.14    15.66 o
   1   0   7    58.60    61.00     6.76 o
   2   0   7    16.29    68.08     7.41 o
   3   0   7    12.88    31.91     4.51 o
   4   0   7  1162.21  1094.21    31.11 o
  -4   1   7   593.13   580.70    15.67 o
  -4  -1   7   596.11   602.57    22.29 o
  -3   1   7    49.69    58.71     8.44 o
  -3  -1   7    51.59    65.96     8.55 o
  -2   1   7   578.67   681.48    32.50 o
  -2  -1   7   562.83   605.02    30.33 o
  -1   1   7   198.12   229.44    17.76 o
  -1  -1   7   183.54   208.82    16.42 o
   0   1   7  1754.34  1878.63    35.89 o
   0  -1   7  1847.11  1993.18    37.61 o
   1   1   7   547.33   598.30    21.43 o
   1  -1   7   593.66   642.02    22.48 o
   2   1   7  1243.81  1356.26    35.52 o
   2  -1   7  1143.20  1261.32    33.81 o
   3   1   7   181.41   178.19     9.75 o
   3  -1   7   164.49   146.89     8.55 o
   4   1   7    49.18    56.21     5.01 o
  -4   2   7   532.36   518.84    14.33 o
  -4  -2   7   551.74   586.27    21.88 o
  -3   2   7   302.30   328.35    18.94 o
  -3  -2   7   270.56   290.63    17.90 o
  -2   2   7  1662.27  1821.86    61.98 o
  -2  -2   7  1517.58  1644.08    57.59 o
  -1   2   7    95.55   112.39    12.43 o
  -1  -2   7   115.47   127.11    12.70 o
   0   2   7    23.49    48.81     6.29 o
   0  -2   7    14.10    38.66     5.16 o
   1   2   7    71.21    71.12     5.59 o
   1  -2   7    72.28    84.68     7.78 o
   2   2   7  1288.98  1371.18    35.74 o
   2  -2   7  1423.19  1510.77    38.12 o
   3   2   7   402.82   463.34    22.85 o
   3  -2   7   411.79   455.12    15.81 o
   4   2   7  1027.84   982.82    30.03 o
  -4   3   7   219.26   220.40     8.29 o
  -4  -3   7   230.86   240.56    12.49 o
  -3   3   7    28.59    38.80     6.78 o
  -3  -3   7    31.79    28.96     5.82 o
  -2   3   7   391.25   406.94    24.47 o
  -2  -3   7   331.48   345.78    21.76 o
  -1   3   7   118.04   123.23    12.89 o
  -1  -3   7   136.35   146.23    13.72 o
   0   3   7  1852.59  1878.74    35.82 o
   0  -3   7  1697.79  1897.86    43.76 o
   1   3   7   215.11   222.96     9.46 o
   1  -3   7   269.50   293.00    14.43 o
   2   3   7  1337.35  1464.53    37.39 o
   2  -3   7  1301.12  1481.03    37.47 o
   3   3   7   239.60   261.71    16.75 o
   3  -3   7   215.99   238.44    10.73 o
   4   3   7    30.08    30.84     4.17 o
  -4   4   7  1313.20  1294.57    39.87 o
  -4  -4   7  1271.61  1290.87    39.00 o
  -3   4   7   118.45   108.79    10.29 o
  -3  -4   7   102.22   123.80    11.24 o
  -2   4   7   863.60   907.43    38.82 o
  -2  -4   7   966.96  1036.31    41.46 o
  -1   4   7    38.50    42.61     8.21 o
  -1  -4   7    33.32    25.61     6.10 o
   0   4   7   262.23   296.83    11.20 o
   0  -4   7   255.30   284.29    12.81 o
   1   4   7   144.83   156.94     7.88 o
   1  -4   7   137.84   156.69    10.50 o
   2   4   7   708.07   748.46    24.10 o
   2  -4   7   697.63   747.40    23.73 o
   3   4   7   338.10   345.13    19.65 o
   3  -4   7   343.51   368.32    13.48 o
   4   4   7  1108.90  1037.90    31.95 o
  -4   5   7   451.37   439.00    18.15 o
  -4  -5   7   422.09   441.83    18.03 o
  -3   5   7    49.10    56.49     7.59 o
  -3  -5   7    47.10    48.08     6.95 o
  -2   5   7    82.06    95.02    11.83 o
  -2  -5   7    69.41    91.56    10.75 o
  -1   5   7     6.45     3.80     3.60 <
  -1  -5   7     7.92     5.65     3.88 <
   0   5   7  2170.68  2208.97    40.41 o
   0  -5   7  2207.62  2360.85    51.01 o
   1   5   7    31.87    32.06     3.80 o
   1  -5   7    29.55    32.13     5.48 o
   2   5   7   633.71   720.64    23.51 o
   2  -5   7   614.71   728.90    23.14 o
   3   5   7   160.78   164.83    13.42 o
   3  -5   7   169.99   180.08     8.92 o
   4   5   7    12.36    11.72     3.06 o
  -4   6   7   534.25   519.97    19.74 o
  -4  -6   7   566.05   558.60    20.95 o
  -3   6   7    29.25    30.06     5.57 o
  -3  -6   7    47.24    48.21     7.24 o
  -2   6   7  1750.92  1823.77    62.21 o
  -2  -6   7  1721.49  1975.04    64.14 o
  -1   6   7   261.10   277.20    19.89 o
  -1  -6   7   257.63   275.67    12.06 o
   0   6   7   123.78   120.07     9.13 o
   0  -6   7   128.50   138.70     8.85 o
   1   6   7   122.70   132.02     7.12 o
   1  -6   7   126.24   133.18     9.53 o
   2   6   7   825.89   841.60    37.99 o
   2  -6   7   837.32   941.54    27.15 o
   3   6   7    38.39    46.29     7.49 o
   3  -6   7    21.29    23.81     5.67 o
   4   6   7  1206.47  1119.04    34.26 o
  -4   7   7    64.00    69.15     6.14 o
  -4  -7   7    68.62    90.25     7.06 o
  -3   7   7    91.31    76.10     5.60 o
  -3  -7   7    84.97    95.04     9.55 o
  -2   7   7   331.45   318.66    21.14 o
  -2  -7   7   319.71   350.38    20.88 o
  -1   7   7    66.92    69.95     9.81 o
  -1  -7   7    73.79    70.90     5.93 o
   0   7   7  1873.90  1721.75    42.26 o
   0  -7   7  1883.24  1963.11    44.11 o
   1   7   7   274.05   262.89    12.71 o
   1  -7   7   259.87   258.05    19.23 o
   2   7   7  1232.59  1221.14    48.24 o
   2  -7   7  1213.31  1329.22    50.36 o
   3   7   7   174.34   186.88    14.40 o
   3  -7   7   199.16   212.66    14.99 o
   4   7   7     5.11     5.74     2.27 <
  -4  -8   7  1252.53  1185.28    35.01 o
  -3   8   7    12.15     6.65     2.32 <
  -3  -8   7     6.06     2.70     3.56 <
  -2   8   7  1946.00  1892.02    63.52 o
  -2  -8   7  1933.08  2076.31    66.21 o
  -1   8   7   191.12   201.24    16.86 o
  -1  -8   7   198.42   197.20     9.90 o
   0   8   7   166.34   160.21    10.11 o
   0  -8   7   177.96   213.29    10.71 o
   1   8   7    27.18    29.58     4.56 o
   1  -8   7    30.20    30.17     7.09 o
   2   8   7   765.01   697.92    33.92 o
   2  -8   7   831.62   926.62    39.89 o
   3   8   7   211.98   228.02    16.06 o
   3  -8   7   185.62   218.26    15.08 o
   4   8   7   779.51   735.92    25.15 o
  -3   9   7    81.62    71.33     5.10 o
  -3  -9   7    89.23    95.62     9.52 o
  -2   9   7     7.83    11.87     5.33 <
  -2  -9   7     0.82     9.01     4.66 <
  -1   9   7   122.44   108.93    12.57 o
  -1  -9   7   125.59   128.47     7.91 o
   0   9   7  1640.96  1509.66    37.31 o
   0  -9   7  1685.88  1791.81    40.95 o
   1   9   7   466.56   415.64    16.26 o
   1  -9   7   441.78   466.43    26.85 o
   2   9   7   637.61   608.66    31.00 o
   2  -9   7   691.72   780.12    35.70 o
   3   9   7     0.09    -5.93     4.21 <
   3  -9   7     1.24    -2.31     3.16 <
  -3  10   7   453.39   403.66    12.69 o
  -3 -10   7   444.96   507.05    23.35 o
  -2  10   7   875.34   852.16    36.48 o
  -2 -10   7   837.73  1001.93    38.65 o
  -1  10   7    38.37    32.17     6.63 o
  -1 -10   7    51.09    45.51     4.78 o
   0  10   7   193.64   171.21     9.94 o
   0 -10   7   180.37   194.15    10.20 o
   1  10   7    84.93    71.95     6.29 o
   1 -10   7    76.57    83.73    11.32 o
   2  10   7  1450.10  1369.35    50.33 o
   2 -10   7  1424.48  1618.52    57.70 o
   3  10   7    43.04    36.73     6.42 o
   3 -10   7    49.16    54.23     7.63 o
  -3  11   7    75.75    64.90     6.48 o
  -3 -11   7    76.11    82.22     8.42 o
  -2  11   7   403.06   353.57    21.36 o
  -2 -11   7   479.57   510.08    24.95 o
  -1  11   7   335.02   299.89    12.97 o
  -1 -11   7   309.02   342.51    13.28 o
   0  11   7  1293.92  1195.08    28.15 o
   0 -11   7  1283.82  1355.07    50.85 o
   1  11   7   367.95   349.29    10.98 o
   1 -11   7   386.85   454.41    26.71 o
   2  11   7   905.08   787.63    33.16 o
   2 -11   7   922.64  1022.21    42.32 o
   3  11   7   231.62   200.87    13.15 o
   3 -11   7   215.96   225.50    14.27 o
  -3  12   7    98.91    85.14     7.00 o
  -3 -12   7   103.05   105.38     9.17 o
  -2  12   7  1600.82  1446.47    50.83 o
  -2 -12   7  1726.98  1912.14    60.44 o
  -1  12   7   273.28   257.95    12.02 o
  -1 -12   7   238.47   269.51    11.41 o
   0  12   7    50.41    55.08     6.79 o
   0 -12   7    60.31    56.62     9.41 o
   1  12   7    26.94    26.54     3.35 o
   1 -12   7    24.07    32.56     7.92 o
   2  12   7   839.46   706.40    19.13 o
   2 -12   7   705.49   799.40    36.26 o
   3  12   7   235.30   215.90    12.48 o
   3 -12   7   272.05   266.11    14.16 o
  -3  13   7    65.88    54.57     4.94 o
  -3 -13   7    69.61    79.70     7.33 o
  -2  13   7   251.97   214.75    15.34 o
  -2 -13   7   285.16   295.72    17.35 o
  -1  13   7   282.07   235.98    11.23 o
  -1 -13   7   286.09   313.58    12.24 o
   0  13   7  1439.47  1277.82    41.91 o
   0 -13   7  1410.66  1543.19    55.74 o
   1  13   7   189.62   155.47     7.54 o
   1 -13   7   180.02   193.52    16.85 o
   2  13   7   652.64   548.75    15.50 o
   2 -13   7   675.70   782.87    35.42 o
   3  13   7    75.25    59.59     5.66 o
   3 -13   7    65.72    68.35     6.21 o
  -2  14   7  1209.81  1023.14    37.42 o
  -2 -14   7  1132.65  1236.98    41.99 o
  -1  14   7   205.37   167.51     9.27 o
  -1 -14   7   200.14   210.85     9.61 o
   0  14   7    91.25    73.48     7.77 o
   0 -14   7    78.45    83.68    10.78 o
   1  14   7   172.23   135.12     6.63 o
   1 -14   7   177.47   190.46    16.60 o
   2  14   7    99.77    94.55     5.26 o
   2 -14   7    92.07   114.75    11.68 o
   3  14   7   209.45   188.56     9.50 o
  -2  15   7   741.28   607.34    24.89 o
  -2 -15   7   689.49   720.60    27.03 o
  -1  15   7    16.14    14.79     2.89 o
  -1 -15   7    28.77    32.23     3.55 o
   0  15   7  1095.13   940.91    32.59 o
   0 -15   7  1114.89  1210.95    46.28 o
   1  15   7   117.31    89.12     7.51 o
   1 -15   7    90.27   102.52    11.58 o
   2  15   7   928.39   775.78    17.91 o
   2 -15   7   922.81  1020.67    37.24 o
  -2  16   7   598.06   532.10    21.17 o
  -1  16   7    18.65    16.26     4.23 o
  -1 -16   7    29.63    31.41     4.91 o
   0  16   7   196.56   172.32    10.89 o
   0 -16   7   213.11   183.87    14.18 o
   1  16   7    19.75    17.81     3.55 o
   1 -16   7    25.58    19.32     5.37 o
   2  16   7   506.80   419.01    10.68 o
   2 -16   7   543.13   631.89    25.04 o
  -2  17   7   106.50    90.69     6.87 o
  -1  17   7    37.07    37.52     5.70 o
  -1 -17   7    23.82    23.21     3.75 o
   0  17   7  1361.19  1119.15    35.25 o
   0 -17   7  1331.75  1431.64    47.26 o
   1  17   7   100.36    84.01     6.64 o
   1 -17   7   121.34   125.60    10.73 o
   2 -17   7   777.59   848.41    28.30 o
  -1  18   7    47.60    40.75     5.61 o
  -1 -18   7    61.24    58.65     5.01 o
   0  18   7    95.58    78.73     6.45 o
   0 -18   7    84.23    89.00     8.16 o
   1  18   7    19.44    16.20     2.21 o
   1 -18   7    17.10    13.83     3.60 o
   2 -18   7   306.29   337.71    13.85 o
  -1  19   7   101.13    86.53     6.87 o
   0  19   7  1288.63  1074.07    23.41 o
   0 -19   7  1327.50  1508.88    44.25 o
   1  19   7    71.43    52.29     4.42 o
   1 -19   7    87.73   103.32     7.85 o
  -1  20   7    88.50    82.17     5.93 o
   0  20   7    67.16    51.92     4.93 o
   0 -20   7    76.21    78.24     6.08 o
   1 -20   7    52.20    54.67     4.91 o
  -2   0   8   213.04   251.65    13.74 o
  -1   0   8  1130.82  1162.57    38.41 o
   0   0   8   542.26   559.66    21.15 o
   1   0   8   900.11   987.24    33.41 o
  -2   1   8   352.02   346.95    16.63 o
  -2  -1   8   328.47   328.55    16.01 o
  -1   1   8    91.02   112.70     9.97 o
  -1  -1   8   101.74   116.86     9.90 o
   0   1   8     5.56    15.19     3.91 o
   0  -1   8     0.68    14.33     2.67 o
   1  -1   8   962.68  1053.24    35.22 o
   2   1   8   979.33  1015.76    34.08 o
  -2   2   8   423.73   427.22    18.88 o
  -2  -2   8   467.40   504.54    20.78 o
  -1   2   8  1390.11  1515.68    47.18 o
  -1  -2   8  1352.93  1417.84    43.91 o
   0   2   8   846.48   845.33    28.72 o
   0  -2   8   720.16   706.98    17.24 o
   1   2   8   157.50   202.01    13.98 o
   1  -2   8   158.12   193.71    12.68 o
   2   2   8    63.66    68.78     7.08 o
   2  -2   8    62.77    71.72     7.40 o
  -2   3   8   127.21   112.27     8.90 o
  -2  -3   8   104.58    95.66     7.89 o
  -1   3   8    77.63    82.58     8.76 o
  -1  -3   8    73.76    80.58     7.45 o
   0   3   8   676.16   683.05    24.84 o
   0  -3   8   656.19   685.94    16.77 o
   1   3   8   844.84   831.14    32.16 o
   1  -3   8   798.65   840.98    30.10 o
   2   3   8    83.91    93.27     8.29 o
   2  -3   8    59.15    68.66     6.96 o
  -2   4   8   129.04   132.32     9.45 o
  -2  -4   8   112.85   133.14     9.19 o
  -1   4   8   744.37   805.51    29.91 o
  -1  -4   8   762.02   805.86    28.14 o
   0   4   8   272.79   279.67    14.08 o
   0  -4   8   259.42   280.12    13.59 o
   1   4   8   140.22   160.11    12.27 o
   1  -4   8   137.72   184.09    12.04 o
   2   4   8    87.07    81.81     7.84 o
   2  -4   8    91.86    97.24     8.28 o
  -2   5   8    49.10    50.06     5.87 o
  -2  -5   8    54.87    47.88     5.47 o
  -1   5   8     1.60     8.48     4.06 <
  -1  -5   8     1.99     0.25     2.20 <
   0   5   8    83.45    85.17     7.44 o
   0  -5   8    80.92    89.48     7.40 o
   1   5   8   565.08   555.83    24.36 o
   1  -5   8   611.78   675.14    25.95 o
   2   5   8   421.17   390.93    18.11 o
   2  -5   8   380.46   443.55    19.09 o
  -2   6   8    90.14    92.50     7.75 o
  -2  -6   8   116.96   137.26     9.00 o
  -1   6   8   958.20   962.58    33.77 o
  -1  -6   8   925.76   964.53    31.11 o
   0   6   8   420.06   444.80    18.90 o
   0  -6   8   450.03   489.75    19.45 o
   1   6   8   299.97   265.37    15.12 o
   1  -6   8   296.34   308.03    15.90 o
   2   6   8    60.87    44.55     5.84 o
   2  -6   8    58.21    52.64     6.15 o
  -2   7   8    23.94    24.15     4.16 o
  -2  -7   8    34.50    33.94     4.54 o
  -1   7   8    19.49    24.39     4.75 o
  -1  -7   8    25.07    30.69     4.46 o
   0   7   8   188.11   167.12    10.65 o
   0  -7   8   214.55   227.14    12.16 o
   1   7   8   738.79   663.84    25.11 o
   1  -7   8   655.33   711.82    26.80 o
   2   7   8   282.65   271.54    13.52 o
   2  -7   8   310.32   352.29    16.22 o
  -2   8   8  1052.52   943.42    30.61 o
  -2  -8   8  1027.67  1015.67    31.37 o
  -1   8   8   459.65   430.12    19.46 o
  -1  -8   8   428.98   464.80    18.04 o
   0   8   8   376.25   325.10    15.60 o
   0  -8   8   447.21   460.84    18.70 o
   1   8   8   190.05   171.48    10.26 o
   1  -8   8   144.49   162.97    11.04 o
   2   8   8    72.44    53.01     5.26 o
   2  -8   8    71.77    75.01     6.88 o
  -2   9   8    40.57    40.13     4.72 o
  -2  -9   8    46.79    53.66     5.05 o
  -1   9   8    16.72    23.35     4.59 o
  -1  -9   8    16.10    24.93     3.47 o
   0   9   8   179.33   155.00    10.10 o
   0  -9   8   162.29   165.59     9.94 o
   1  -9   8   479.05   552.01    22.30 o
   2  -9   8   600.62   585.41    21.69 o
  -1  10   8   486.16   474.00    20.07 o
   0  10   8   227.11   181.35    10.86 o
   0 -10   8   229.38   230.13    11.75 o
   1 -10   8    19.49    21.92     4.40 o
  -1  11   8   340.23   268.71    13.60 o
   0  11   8    15.71    10.62     2.68 o
   0 -11   8    29.46    33.96     4.05 o
   1 -11   8   524.42   536.54    20.68 o
  -1  12   8   952.76   831.14    27.03 o
   0  12   8   582.67   503.26    18.74 o
   1 -12   8   470.00   459.48    17.62 o
